# Supplementary material for: The dynamic Alp landscape of Streptococcus dysgalactiae
Source: Front Cell Infect Microbiol. 2026 Apr 10;16:1770747. doi: 10.3389/fcimb.2026.1770747 (PMC13106166; doi:10.3389/fcimb.2026.1770747)
Supplement: Supplementary file 2 [file Table1.xlsx]

## Sheet: All
Nr	ID	Host of isolatation	Country	Year	ALP-version	emm-type	MLST	Clonal complex	Lancefield antigen	SLS-operon	Subspecies	Alias ID	GenBank Accession	Sequenced in this study	Comment
1	iSDSE_NORM1	Human	Norway	2018		stG62647	20	CC20	C	Present	equisimilis		ERR10679282
2	iSDSE_NORM2	Human	Norway	2018		stG652	569	CC37	C	Present	equisimilis		ERR10679284
3	iSDSE_NORM3	Human	Norway	2018	alp3	stG485	69	CC37	C	Present	equisimilis		ERR10679290
4	iSDSE_NORM4	Human	Norway	2018	alp3	stG643	12	CC17	G	Present	equisimilis		ERR10679292
5	iSDSE_NORM5	Human	Norway	2018		stG6	55	CC29	G	Present	equisimilis		ERR10679293
6	iSDSE_NORM6	Human	Norway	2018		stC1400	34	CC34	C	Present	equisimilis		ERR10679294
7	iSDSE_NORM7	Human	Norway	2018		stG62647	20	CC20	C	Present	equisimilis		ERR10679296
8	iSDSE_NORM8	Human	Norway	2018		stG652	114	CC114	C	Present	equisimilis		ERR10679298
9	iSDSE_NORM9	Human	Norway	2018		stC74a	17	CC17	G	Present	equisimilis		ERR10679299
10	iSDSE_NORM10	Human	Norway	2018		stG652	114	CC114	C	Present	equisimilis		ERR10679301
11	iSDSE_NORM11	Human	Norway	2018		stG62647	20	CC20	C	Present	equisimilis		ERR10679303
12	iSDSE_NORM12	Human	Norway	2018	alp3	stC74a	17	CC17	G	Present	equisimilis		ERR10679305
13	iSDSE_NORM13	Human	Norway	2018		stG2078	17	CC17	G	Present	equisimilis		ERR10679306
14	iSDSE_NORM14	Human	Norway	2018		stG62647	20	CC20	C	Present	equisimilis	iSDSE336	ERR10483665
15	iSDSE_NORM15	Human	Norway	2018		stG62647	20	CC20	C	Present	equisimilis	iSDSE337	ERR10483743
16	iSDSE_NORM16	Human	Norway	2018		stG6	12	CC17	G	Present	equisimilis		ERR10679308
17	iSDSE_NORM17	Human	Norway	2018		stG62647	20	CC20	C	Present	equisimilis		ERR10679310
18	iSDSE_NORM18	Human	Norway	2018		stG643	183	CC15	C	Present	equisimilis		ERR10679312
19	iSDSE_NORM19	Human	Norway	2018		stG62647	20	CC20	C	Present	equisimilis		ERR10679313
20	iSDSE_NORM20	Human	Norway	2018	rib	stC9431	13	CC13	C	Present	equisimilis	iSDSE338	ERR10483666
21	iSDSE_NORM21	Human	Norway	2018		stG62647	20	CC20	C	Present	equisimilis		ERR10679314
22	iSDSE_NORM22	Human	Norway	2018		stG10	15	CC15	G	Present	equisimilis		ERR10679315
23	iSDSE_NORM23	Human	Norway	2018	dysalp	stG6	12	CC17	G	Present	equisimilis	iSDSE339	ERR10488896
24	iSDSE_NORM24	Human	Norway	2018	alp3	stG643	73	CC17	G	Present	equisimilis		ERR10679316
25	iSDSE_NORM25	Human	Norway	2018		stC5345	17	CC17	G	Present	equisimilis	iSDSE340	ERR10488913
26	iSDSE_NORM26	Human	Norway	2018		stC74a	17	CC17	G	Present	equisimilis	iSDSE341	ERR10488914
27	iSDSE_NORM27	Human	Norway	2018		stG245	29	CC29	G	Present	equisimilis	iSDSE343	ERR10483667
28	iSDSE_NORM28	Human	Norway	2018		stG485	17	CC17	G	Present	equisimilis		ERR10679317
29	iSDSE_NORM29	Human	Norway	2018		stC74a	77	CC29	G	Present	equisimilis		ERR10679319
30	iSDSE_NORM30	Human	Norway	2018		stG2574	20	CC20	C	Present	equisimilis		ERR10679320
31	iSDSE_NORM31	Human	Norway	2018		stG485	149	CC29	G	Present	equisimilis		ERR10679322
32	iSDSE_NORM32	Human	Norway	2018		stG6	12	CC17	G	Present	equisimilis		ERR10679323
33	iSDSE_NORM33	Human	Norway	2018		stG62647	20	CC20	C	Present	equisimilis		ERR10679324
34	iSDSE_NORM34	Human	Norway	2018		stC74a	29	CC29	G	Present	equisimilis		ERR5264270
35	iSDSE_NORM35	Human	Norway	2018		stG2078	17	CC17	G	Present	equisimilis		ERR5264271
36	iSDSE_NORM36	Human	Norway	2018		stG2574	23	CC23	G	Present	equisimilis	iSDSE348	GCA_011379535.1
37	iSDSE_NORM37	Human	Norway	2018	alp3	stG485	17	CC17	G	Present	equisimilis		ERR5264272
38	iSDSE_NORM38	Human	Norway	2018		stG485	30	CC30	G	Present	equisimilis		ERR5264273
39	iSDSE_NORM39	Human	Norway	2018	alp3	stG485	17	CC17	G	Present	equisimilis		ERR10679327
40	iSDSE_NORM40	Human	Norway	2018		stG62647	20	CC20	C	Present	equisimilis		ERR5264274
41	iSDSE_NORM41	Human	Norway	2018	alp3	stG643	12	CC17	G	Present	equisimilis		ERR5264275
42	iSDSE_NORM42	Human	Norway	2018		stG245	29	CC29	G	Present	equisimilis		ERR5264276
43	iSDSE_NORM43	Human	Norway	2018		stG245	29	CC29	G	Present	equisimilis	iSDSE350	ERR10489037
44	iSDSE_NORM44	Human	Norway	2018	alp3	stG643	12	CC17	G	Present	equisimilis		ERR5264277
45	iSDSE_NORM45	Human	Norway	2018	alp3	stG480	17	CC17	G	Present	equisimilis		ERR10679328
46	iSDSE_NORM46	Human	Norway	2018		stG62647	20	CC20	C	Present	equisimilis	iSDSE353	ERR5264278
47	iSDSE_NORM47	Human	Norway	2018		stG2078	17	CC17	G	Present	equisimilis	iSDSE355	GCA_011327345.1
48	iSDSE_NORM48	Human	Norway	2018		stC74a	17	CC17	G	Present	equisimilis		ERR5264279
49	iSDSE_NORM49	Human	Norway	2018		stG62647	20	CC20	C	Present	equisimilis		ERR5264280
50	iSDSE_NORM50	Human	Norway	2018		stC74a	77	CC29	G	Present	equisimilis		ERR5264281
51	iSDSE_NORM51	Human	Norway	2018		stG62647	20	CC20	C	Present	equisimilis	iSDSE356	ERR5264282
52	iSDSE_NORM52	Human	Norway	2018		stG485	29	CC29	G	Present	equisimilis		ERR5264283
53	iSDSE_NORM53	Human	Norway	2018	alp3	stG485	17	CC17	G	Present	equisimilis		ERR10679329
54	iSDSE_NORM54	Human	Norway	2018		stC5345	17	CC17	G	Present	equisimilis		ERR5264284
55	iSDSE_NORM55	Human	Norway	2018		stG480	8	CC8	G	Present	equisimilis		ERR5264285
56	iSDSE_NORM56	Human	Norway	2018		stG480	8	CC8	G	Present	equisimilis		ERR5264286
57	iSDSE_NORM57	Human	Norway	2018		stG62647	20	CC20	C	Present	equisimilis	iSDSE358	ERR5264287
58	iSDSE_NORM58	Human	Norway	2018		stC74a	17	CC17	G	Present	equisimilis	iSDSE359	GCA_011379515.1
59	iSDSE_NORM59	Human	Norway	2018		stG2078	17	CC17	G	Present	equisimilis	iSDSE360	ERR5264288
60	iSDSE_NORM60	Human	Norway	2018		stG166b	29	CC29	G	Present	equisimilis		ERR10679331
61	iSDSE_NORM61	Human	Norway	2018	rib	stG245	595	CC29	G	Present	equisimilis		ERR10679333
62	iSDSE_NORM62	Human	Norway	2018	rib	stG245	595	CC29	G	Present	equisimilis		ERR10679335
63	iSDSE_NORM63	Human	Norway	2018		stG2078	17	CC17	G	Present	equisimilis		ERR5264289
64	iSDSE_NORM64	Human	Norway	2018		stG485	29	CC29	G	Present	equisimilis		ERR10679337
65	iSDSE_NORM65	Human	Norway	2018		stG840	30	CC30	G	Present	equisimilis		ERR10679338
66	iSDSE_NORM66	Human	Norway	2018		stG480	8	CC8	G	Present	equisimilis		ERR5264290
67	iSDSE_NORM67	Human	Norway	2018		stC74a	17	CC17	G	Present	equisimilis		ERR5264291
68	iSDSE_NORM68	Human	Norway	2018		stG10	15	CC15	G	Present	equisimilis		ERR5264292
69	iSDSE_NORM69	Human	Norway	2018		stG62647	20	CC20	C	Present	equisimilis		ERR5264293
70	iSDSE_NORM70	Human	Norway	2018	dysalp	stC74a	29	CC29	G	Present	equisimilis		ERR10679340
71	iSDSE_NORM71	Human	Norway	2018		stG6	63	CC63	G	Present	equisimilis		ERR10679342
72	iSDSE_NORM72	Human	Norway	2018		stG62647	602	CC20	C	Present	equisimilis		ERR10679344
73	iSDSE_NORM73	Human	Norway	2018		stG6	585	CC585	G	Present	equisimilis		ERR10679350
74	iSDSE_NORM74	Human	Norway	2018		stG643	183	CC15	C	Present	equisimilis		ERR10679351
75	iSDSE_NORM75	Human	Norway	2018		stG6	570	CC66	G	Present	equisimilis	iSDSE366	ERR10483751
76	iSDSE_NORM76	Human	Norway	2018	rib	stG245	595	CC29	G	Present	equisimilis	iSDSE367	ERR10483759
77	iSDSE_NORM77	Human	Norway	2018		stG245	15	CC15	G	Present	equisimilis		ERR10679354
78	iSDSE_NORM78	Human	Norway	2018		stG62647	20	CC20	C	Present	equisimilis		ERR10679356
79	iSDSE_NORM79	Human	Norway	2018		stG62647	20	CC20	C	Present	equisimilis		ERR10679358
80	iSDSE_NORM80	Human	Norway	2018		stG643	183	CC15	C	Present	equisimilis		ERR10679360
81	iSDSE_NORM81	Human	Norway	2018		stG245	282	CC17	G	Present	equisimilis		ERR10679362
82	iSDSE_NORM82	Human	Norway	2018		stG480	8	CC8	G	Present	equisimilis		ERR10679364
83	iSDSE_NORM83	Human	Norway	2018		stC74a	17	CC17	G	Present	equisimilis		ERR10679366
84	iSDSE_NORM84	Human	Norway	2018	alp3	stG480	8	CC8	G	Present	equisimilis		ERR10679368
85	iSDSE_NORM85	Human	Norway	2018		stG2078	17	CC17	G	Present	equisimilis		ERR10679371
86	iSDSE_NORM86	Human	Norway	2018		stG643	183	CC15	C	Present	equisimilis		ERR10679373
87	iSDSE_NORM87	Human	Norway	2018	dysalp	stG6	12	CC17	G	Present	equisimilis		ERR10679375
88	iSDSE_NORM88	Human	Norway	2018		stG10	15	CC15	G	Present	equisimilis		ERR10679377
89	iSDSE_NORM89	Human	Norway	2018		stG652	586	CC63	G	Present	equisimilis		ERR10679379
90	iSDSE_NORM90	Human	Norway	2018		stG2078	17	CC17	G	Present	equisimilis		ERR10679381
91	iSDSE_NORM91	Human	Norway	2018		stG485	55	CC29	G	Present	equisimilis		ERR10679383
92	iSDSE_NORM92	Human	Norway	2018		stG245	29	CC29	G	Present	equisimilis		ERR10679384
93	iSDSE_NORM93	Human	Norway	2018		stG10	587	CC15	G	Present	equisimilis		ERR10679387
94	iSDSE_NORM94	Human	Norway	2018		stG2078	17	CC17	G	Present	equisimilis		ERR10679389
95	iSDSE_NORM95	Human	Norway	2018		stC74a	29	CC29	G	Present	equisimilis		ERR10679391
96	iSDSE_NORM96	Human	Norway	2018		stG652	114	CC114	C	Present	equisimilis		ERR10679393
97	iSDSE_NORM97	Human	Norway	2018		stG62647	20	CC20	C	Present	equisimilis		ERR10679395
98	iSDSE_NORM98	Human	Norway	2018		stG10	15	CC15	G	Present	equisimilis		ERR10679397
99	iSDSE_NORM99	Human	Norway	2018		stC74a	77	CC29	G	Present	equisimilis		ERR10679400
100	iSDSE_NORM100	Human	Norway	2018		stG10	15	CC15	G	Present	equisimilis		ERR10679402
101	iSDSE_NORM101	Human	Norway	2018		stG2078	183	CC15	G	Present	equisimilis		ERR10679404
102	iSDSE_NORM102	Human	Norway	2018	dysalp	stG643	73	CC17	G	Present	equisimilis		ERR10679406
103	iSDSE_NORM103	Human	Norway	2018	alp3	stG6792	4	CC4	G	Present	equisimilis		ERR10679408
104	iSDSE_NORM104	Human	Norway	2018	alp3	stG2078	593	CC17	G	Present	equisimilis		ERR10679410
105	iSDSE_NORM105	Human	Norway	2018		stG62647	20	CC20	C	Present	equisimilis		ERR10679411
106	iSDSE_NORM106	Human	Norway	2018		stC74a	29	CC29	G	Present	equisimilis		ERR10679415
107	iSDSE_NORM107	Human	Norway	2018		stC74a	77	CC29	G	Present	equisimilis		ERR10679416
108	iSDSE_NORM108	Human	Norway	2018		stC74a	29	CC29	G	Present	equisimilis		ERR10679418
109	iSDSE_NORM109	Human	Norway	2018		stG485	55	CC29	G	Present	equisimilis		ERR10679421
110	iSDSE_NORM110	Human	Norway	2018		stG6	20	CC20	C	Present	equisimilis		ERR10679424
111	iSDSE_NORM111	Human	Norway	2018		stC74a	17	CC17	G	Present	equisimilis		ERR10679426
112	iSDSE_NORM112	Human	Norway	2018		stG485	596	CC17	G	Present	equisimilis		ERR10679429
113	iSDSE_NORM113	Human	Norway	2018		stG485	17	CC17	G	Present	equisimilis		ERR10679430
114	iSDSE_NORM114	Human	Norway	2018		stG6	597	CC17	G	Present	equisimilis	iSDSE334	ERR10488895
115	iSDSE_NORM115	Human	Norway	2018	dysalp	stG652	594	CC29	G	Present	equisimilis	iSDSE347	ERR10489036
116	iSDSE_NORM116	Human	Norway	2018		emm220	571	Singleton	C	Present	equisimilis	iSDSE352	ERR10489039
117	iSDSE_NORM117	Human	Norway	2018		stC5345	17	CC17	G	Present	equisimilis		ERR10679432
118	iSDSE_NORM118	Human	Norway	2018		stG2078	584	CC17	G	Present	equisimilis	iSDSE361	ERR10489040
119	iSDSE_NORM119	Human	Norway	2018		stC5345	572	CC17	G	Present	equisimilis	iSDSE364	ERR10489043
120	SD_OUS1	Human	Norway	2018		stG643	29	CC29	G	Present	equisimilis		ERR10679660
121	SD_OUS2	Human	Norway	2018		stG480	8	CC8	G	Present	equisimilis		ERR10680229
122	SD_OUS3	Human	Norway	2018		stG62647	20	CC20	C	Present	equisimilis		ERR10680230
123	SD_OUS4	Human	Norway	2018		stG2078	17	CC17	G	Present	equisimilis		ERR10680231
124	SD_OUS5	Human	Norway	2018		stG10	15	CC15	G	Present	equisimilis		ERR10680232
125	SD_OUS6	Human	Norway	2018		stG62647	20	CC20	C	Present	equisimilis		ERR10680233
126	SD_OUS7	Human	Norway	2018		stG652	138	CC138	G	Present	equisimilis		ERR10680234
127	SD_OUS8	Human	Norway	2018	dysalp3	stC74a	17	CC17	G	Present	equisimilis		ERR10680235
128	SD_OUS9	Human	Norway	2018		stC74a	17	CC17	G	Present	equisimilis		ERR10680236
129	SD_OUS10	Human	Norway	2018		stG62647	20	CC20	C	Present	equisimilis		ERR10680237
130	SD_OUS11	Human	Norway	2018		stG62647	20	CC20	C	Present	equisimilis		ERR10680238
131	SD_OUS13	Human	Norway	2018		stG62647	20	CC20	C	Present	equisimilis		ERR10680239
132	SD_OUS14	Human	Norway	2018		stC74a	77	CC29	G	Present	equisimilis		ERR10680240
133	SD_OUS15	Human	Norway	2018	alp3	stG2078	17	CC17	G	Present	equisimilis		ERR10680241
134	SD_OUS16	Human	Norway	2018	alp3	stG643	12	CC17	G	Present	equisimilis		ERR10680242
135	SD_OUS17	Human	Norway	2018		stC74a	29	CC29	G	Present	equisimilis		ERR10680243
136	SD_OUS18	Human	Norway	2018		stC74a	29	CC29	G	Present	equisimilis		ERR10680244
137	SD_OUS19	Human	Norway	2018	rib	stG485	29	CC29	G	Present	equisimilis		ERR10680245
138	SD_OUS20	Human	Norway	2018		stG62647	20	CC20	C	Present	equisimilis		ERR10680246
139	SD_OUS21	Human	Norway	2018		stG62647	20	CC20	C	Present	equisimilis		ERR10680247
140	SD_OUS22	Human	Norway	2018		stC1400	66	CC66	G	Present	equisimilis		ERR10680248
141	SD_OUS23	Human	Norway	2018		stG245	127	CC25	G	Present	equisimilis		ERR10680249
142	SD_OUS31	Human	Norway	2018		stG2078	17	CC17	G	Present	equisimilis		ERR10680250
143	SD_NORM009	Human	Norway	2018		stG6	12	CC17	G	Present	equisimilis		ERR10680251
144	SD_NORM035	Human	Norway	2018		stG62647	20	CC20	C	Present	equisimilis		ERR10680252
145	SD_NORM037	Human	Norway	2018	alp3	stG643	12	CC17	G	Present	equisimilis		ERR10680253
146	SD_NORM039	Human	Norway	2018		stG10	15	CC15	G	Present	equisimilis		ERR10680254
147	SD_NORM044	Human	Norway	2018	alp3	stG62647	20	CC20	C	Present	equisimilis		ERR10680255
148	SD_NORM054	Human	Norway	2018		stG643	573	CC20	C	Present	equisimilis		ERR10680256
149	SD_NORM055	Human	Norway	2018	alp3	stG643	183	CC15	C	Present	equisimilis		ERR10680257
150	SD_NORM056	Human	Norway	2018		stG480	8	CC8	G	Present	equisimilis		ERR10680258
151	SD_NORM089	Human	Norway	2018		stC74a	29	CC29	G	Present	equisimilis		ERR10680259
152	SD_NORM111	Human	Norway	2018		stG166b	29	CC29	G	Present	equisimilis		ERR10680260
153	SD_NORM113	Human	Norway	2018	alp3	stG643	73	CC17	G	Present	equisimilis		ERR10680261
154	SD_NORM114	Human	Norway	2018		stG5420	20	CC20	C	Present	equisimilis		ERR10680262
155	SD_NORM115	Human	Norway	2018	alp3	stG643	588	CC17	G	Present	equisimilis		ERR10680263
156	SD_NORM116	Human	Norway	2018		stG6	12	CC17	G	Present	equisimilis		ERR10680264
157	SD_NORM117	Human	Norway	2018		stG485	29	CC29	G	Present	equisimilis		ERR10680265
158	SD_NORM118	Human	Norway	2018	alp3	stG653	3	CC3	C	Present	equisimilis		ERR10680266
159	SD_NORM119	Human	Norway	2018		stG62647	20	CC20	C	Present	equisimilis		ERR10680267
160	SD_NORM120	Human	Norway	2018		stG2574	20	CC20	C	Present	equisimilis		ERR10680268
161	SD_NORM121	Human	Norway	2018		stG652	114	CC114	C	Present	equisimilis		ERR10680269
162	SD_NORM122	Human	Norway	2018		stG6	585	CC585	G	Present	equisimilis		ERR10680270
163	SD_NORM123	Human	Norway	2018		stC74a	29	CC29	G	Present	equisimilis		ERR10680271
164	SD_NORM124	Human	Norway	2018		stG62647	20	CC20	C	Present	equisimilis		ERR10680272
165	SD_NORM133	Human	Norway	2018	dysalp	stG6	12	CC17	G	Present	equisimilis		ERR10680273
166	SD_NORM134	Human	Norway	2018		stG485	583	CC17	G	Present	equisimilis		ERR10680274
167	SD_NORM135	Human	Norway	2018		stG485	55	CC29	G	Present	equisimilis		ERR10680275
168	SD_NORM136	Human	Norway	2018		stC74a	17	CC17	G	Present	equisimilis		ERR10680276
169	SD_NORM137	Human	Norway	2018	alp3	stG643	12	CC17	G	Present	equisimilis		ERR10680277
170	SD_NORM138	Human	Norway	2018		stG480	8	CC8	G	Present	equisimilis		ERR10680278
171	SD_NORM139	Human	Norway	2018		stC74a	29	CC29	G	Present	equisimilis		ERR10680279
172	SD_NORM140	Human	Norway	2018		stC74a	29	CC29	G	Present	equisimilis		ERR10680280
173	SD_NORM141	Human	Norway	2018		stG480	574	CC8	G	Present	equisimilis		ERR10680281
174	SD_NORM142	Human	Norway	2018		stC74a	29	CC29	G	Present	equisimilis		ERR10680282
175	SD_NORM144	Human	Norway	2018		stG485	603	CC29	G	Present	equisimilis		ERR10680283
176	SD_NORM145	Human	Norway	2018		stG485	17	CC17	G	Present	equisimilis		ERR10680284
177	SD_NORM146	Human	Norway	2018		stG652	138	CC138	G	Present	equisimilis		ERR10680285
178	SD_NORM147	Human	Norway	2018		stG62647	20	CC20	C	Present	equisimilis		ERR10680286
179	SD_NORM148	Human	Norway	2018		stG166b	25	CC25	G	Present	equisimilis		ERR10680287
180	SD_NORM156	Human	Norway	2018		stG62647	20	CC20	C	Present	equisimilis		ERR10680288
181	SD_NORM166	Human	Norway	2018		stG840	17	CC17	G	Present	equisimilis		ERR10680289
182	SD_NORM167	Human	Norway	2018	alp3	stG62647	20	CC20	C	Present	equisimilis		ERR10680290
183	SD_NORM168	Human	Norway	2018		stG245	282	CC17	G	Present	equisimilis		ERR10680291
184	SD_NORM169	Human	Norway	2018		stG166b	25	CC25	G	Present	equisimilis		ERR10680292
185	SD_NORM170	Human	Norway	2018		stC74a	77	CC29	G	Present	equisimilis		ERR10680293
186	SD_NORM171	Human	Norway	2018		stG62647	20	CC20	C	Present	equisimilis		ERR10680294
187	SD_NORM172	Human	Norway	2018		stG643	8	CC8	G	Present	equisimilis		ERR10680295
188	SD_NORM173	Human	Norway	2018		stG652	138	CC138	G	Present	equisimilis		ERR10680296
189	SD_NORM174	Human	Norway	2018		stG245	29	CC29	G	Present	equisimilis		ERR10680297
190	SD_NORM175	Human	Norway	2018		stG62647	20	CC20	C	Present	equisimilis		ERR10680298
191	SD_NORM176	Human	Norway	2018		stG62647	20	CC20	C	Present	equisimilis		ERR10680299
192	SD_NORM177	Human	Norway	2018		stG485	29	CC29	G	Present	equisimilis		ERR10680300
193	SD_NORM178	Human	Norway	2018		stG166b	25	CC25	G	Present	equisimilis		ERR10680301
194	SD_NORM179	Human	Norway	2018	unspecified	stG6	63	CC63	G	Present	equisimilis		ERR10680302
195	SD_NORM180	Human	Norway	2018		stG485	325	CC29	G	Present	equisimilis		ERR10680303
196	SD_NORM181	Human	Norway	2018		stG485	55	CC29	G	Present	equisimilis		ERR10680304
197	SD_NORM182	Human	Norway	2018		stG652	591	CC114	C	Present	equisimilis		ERR10680305
198	SD_NORM183	Human	Norway	2018		stG10	15	CC15	G	Present	equisimilis		ERR10680306
199	SD_NORM185	Human	Norway	2018		stG6	12	CC17	G	Present	equisimilis		ERR10680307
200	SD_NORM186	Human	Norway	2018		stG6	575	CC20	C	Present	equisimilis		ERR10680308
201	SD_NORM187	Human	Norway	2018		stG10	576	CC15	G	Present	equisimilis		ERR10680309
202	SD_NORM189	Human	Norway	2018	dysalp	stC74a	8	CC8	G	Present	equisimilis		ERR10680310
203	SD_NORM190	Human	Norway	2018		stG480	17	CC17	G	Present	equisimilis		ERR10680311
204	SD_NORM191	Human	Norway	2018		stG62647	20	CC20	C	Present	equisimilis		ERR10680312
205	SD_NORM192	Human	Norway	2018	dysalp	stG652	598	Singleton	C	Present	equisimilis		ERR10680313
206	SD_NORM193	Human	Norway	2018		stC74a	29	CC29	G	Present	equisimilis		ERR10680314
207	SD_NORM194	Human	Norway	2018		stG62647	20	CC20	C	Present	equisimilis		ERR10680315
208	SD_NORM195	Human	Norway	2018		stG485	17	CC17	G	Present	equisimilis		ERR10680316
209	SD_NORM196	Human	Norway	2018	dysalp	stG485	29	CC29	G	Present	equisimilis		ERR10680317
210	SD_NORM197	Human	Norway	2018		stG485	325	CC29	G	Present	equisimilis		ERR10680318
211	SD_NORM198	Human	Norway	2018		stG652	138	CC138	G	Present	equisimilis		ERR10680319
212	SD_NORM199	Human	Norway	2018		stC6979	54	CC29	G	Present	equisimilis		ERR10680320
213	SD_NORM200	Human	Norway	2018		stG62647	20	CC20	C	Present	equisimilis		ERR10680321
214	SD_NORM201	Human	Norway	2018		stC74a	29	CC29	G	Present	equisimilis		ERR10680322
215	SD_NORM202	Human	Norway	2018		stG62647	20	CC20	C	Present	equisimilis		ERR10680323
216	SD_NORM203	Human	Norway	2018		stG10	15	CC15	G	Present	equisimilis		ERR10680324
217	SD_NORM204	Human	Norway	2018	alp3	stG485	592	CC17	G	Present	equisimilis		ERR10680325
218	SD_NORM205	Human	Norway	2018		stG10	333	CC15	G	Present	equisimilis		ERR10680326
219	SD_NORM206	Human	Norway	2018	alp3	stG643	12	CC17	G	Present	equisimilis		ERR10680327
220	SD_NORM207	Human	Norway	2018		stG62647	20	CC20	C	Present	equisimilis		ERR10680328
221	SD_NORM208	Human	Norway	2018	alp3	stG6792	8	CC8	G	Present	equisimilis		ERR10680329
222	SD_NORM209	Human	Norway	2018		stG6	63	CC63	G	Present	equisimilis		ERR10680330
223	SD_NORM210	Human	Norway	2018		stG652	138	CC138	G	Present	equisimilis		ERR10680331
224	SD_NORM211	Human	Norway	2018	rib	stG485	604	CC37	G	Present	equisimilis		ERR10680332
225	SD_NORM212	Human	Norway	2018		stG62647	20	CC20	C	Present	equisimilis		ERR10680333
226	SD_NORM213	Human	Norway	2018		stG6	589	CC17	G	Present	equisimilis		ERR10680334
227	SD_NORM214	Human	Norway	2018		stG4222	17	CC17	G	Present	equisimilis		ERR10680335
228	SD_NORM215	Human	Norway	2018		stG2078	17	CC17	G	Present	equisimilis		ERR10680336
229	SD_NORM216	Human	Norway	2018	alp3	stG485	69	CC37	C	Present	equisimilis		ERR10680337
230	SD_NORM217	Human	Norway	2018		stG6792	17	CC17	G	Present	equisimilis		ERR10680338
231	SD_NORM218	Human	Norway	2018		stG652	138	CC138	G	Present	equisimilis		ERR10680339
232	SD_NORM219	Human	Norway	2018		stG840	17	CC17	G	Present	equisimilis		ERR10680340
233	SD_NORM220	Human	Norway	2018		stG62647	20	CC20	C	Present	equisimilis		ERR10680341
234	SD_NORM221	Human	Norway	2018		stG62647	20	CC20	C	Present	equisimilis		ERR10680342
235	SD_NORM222	Human	Norway	2018	dysalp	stG2078	17	CC17	G	Present	equisimilis		ERR10680343
236	SD_NORM223	Human	Norway	2018		stG62647	20	CC20	C	Present	equisimilis		ERR10680344
237	SD_NORM224	Human	Norway	2018	alp3	stG652	114	CC114	C	Present	equisimilis		ERR10680345
238	SD_NORM225	Human	Norway	2018		stG6	63	CC63	G	Present	equisimilis		ERR10680346
239	SD_NORM226	Human	Norway	2018		stG62647	20	CC20	C	Present	equisimilis		ERR10680347
240	SD_NORM227	Human	Norway	2018		stG485	17	CC17	G	Present	equisimilis		ERR10680348
241	SD_NORM228	Human	Norway	2018		stG643	183	CC15	C	Present	equisimilis		ERR10680349
242	SD_NORM229	Human	Norway	2018		stG485	17	CC17	G	Present	equisimilis		ERR10680350
243	SD_NORM230	Human	Norway	2018	bca	stG6	146	CC37	G	Present	equisimilis		ERR10680351
244	SD_NORM231	Human	Norway	2018	alp3	stG643	12	CC17	G	Present	equisimilis		ERR10680352
245	SD_NORM232	Human	Norway	2018		stG485	29	CC29	G	Present	equisimilis		ERR10680353
246	SD_NORM233	Human	Norway	2018		stG840	30	CC30	G	Present	equisimilis		ERR10680354
247	SD_NORM234	Human	Norway	2018		stG2078	577	Singleton	G	Present	equisimilis		ERR10680355
248	SD_NORM235	Human	Norway	2018		stG2078	17	CC17	G	Present	equisimilis		ERR10680356
249	SD_NORM236	Human	Norway	2018	alp3	stG6	12	CC17	G	Present	equisimilis		ERR10680357
250	SD_NORM237	Human	Norway	2018		stG245	282	CC17	G	Present	equisimilis		ERR10680358
251	SD_NORM238	Human	Norway	2018		stG485	17	CC17	G	Present	equisimilis		ERR10680359
252	SD_NORM254	Human	Norway	2018		stG62647	20	CC20	C	Present	equisimilis		ERR10680360
253	SD_NORM274	Human	Norway	2018		stG6	52	CC63	G	Present	equisimilis		ERR10680361
254	SD_NORM275	Human	Norway	2018		stG485	29	CC29	G	Present	equisimilis		ERR10680362
255	SD_NORM276	Human	Norway	2018	alp3	stG485	69	CC37	C	Present	equisimilis		ERR10680363
256	SD_NORM277	Human	Norway	2018		stG480	8	CC8	G	Present	equisimilis		ERR10680364
257	SD_NORM278	Human	Norway	2018		stG652	114	CC114	C	Present	equisimilis		ERR10680365
258	SD_NORM279	Human	Norway	2018		stG6792	17	CC17	G	Present	equisimilis		ERR10680366
259	SD_NORM280	Human	Norway	2018		stG62647	599	CC20	C	Present	equisimilis		ERR10680367
260	SD_NORM281	Human	Norway	2018	alp3	stG6	12	CC17	G	Present	equisimilis		ERR10680368
261	SD_NORM282	Human	Norway	2018	alp3	stG643	73	CC17	G	Present	equisimilis		ERR10680369
262	SD_NORM288	Human	Norway	2018		stG10	15	CC15	G	Present	equisimilis		ERR10680370
263	SD_NORM292	Human	Norway	2018		stG62647	20	CC20	C	Present	equisimilis		ERR10684066
264	SD_NORM293	Human	Norway	2018		stG485	29	CC29	G	Present	equisimilis		ERR10680371
265	SD_NORM296	Human	Norway	2018	alp3	stG643	12	CC17	G	Present	equisimilis		ERR10680372
266	SD_NORM301	Human	Norway	2018		stG6	55	CC29	G	Present	equisimilis		ERR10680373
267	SD_NORM302	Human	Norway	2018	alp3	stG643	73	CC17	G	Present	equisimilis		ERR10680374
268	SD_N2019-10	Human	Norway	2018		stG652	138	CC138	G	Present	equisimilis		ERR10680375
269	SD_N2019-11	Human	Norway	2018		stG480	8	CC8	G	Present	equisimilis		ERR10680376
270	SD_N2019-12	Human	Norway	2018		stG62647	20	CC20	C	Present	equisimilis		ERR10680377
271	SD_N2019-13	Human	Norway	2018		stG62647	20	CC20	C	Present	equisimilis		ERR10680378
272	SD_N2019-19	Human	Norway	2018		stG62647	20	CC20	C	Present	equisimilis		ERR10680379
273	SD_N2019-21	Human	Norway	2018		stG6	63	CC63	G	Present	equisimilis		ERR10680380
274	SD_N2019-22	Human	Norway	2018		stG485	17	CC17	G	Present	equisimilis		ERR10680381
275	SDvet8	Swine	Norway	2018		ND	535	CC234	C	Present	equisimilis		ERR12834032
276	SDvet9	Dog	Norway	2018	rib	stC9431	13	CC13	C	Present	equisimilis		ERR5264303
277	SDvet10	Swine	Norway	2018		ND	234	CC234	C	Present	equisimilis		ERR5985355
278	SDvet13	Swine	Norway	2018		stL2764	590	CC590	C	Present	equisimilis		ERR5264295
279	SDvet14	Dog	Norway	2018	rib	stC9431	13	CC13	C	Present	equisimilis		ERR5985356
280	SDvet15	Dog	Norway	2018	rib	stC9431	578	CC13	C	Present	equisimilis		ERR5985357
281	SDvet16	Swine	Norway	2018	rib	stL2764	338	CC338	C	Present	equisimilis		ERR5264296
282	SDvet19	Swine	Norway	2018		ND	535	CC234	C	Present	equisimilis		ERR5985358
283	SDvet20	Bovine	Norway	2018	rib	stL2764	580	CC338	C	Present	equisimilis		ERR12834033
284	SDvet21	Swine	Norway	2018		ND	397	CC397	C	Present	equisimilis		ERR5985359
285	SDvet22	Horse	Norway	2018	dysalp2	stC12	202	CC202	C	Present	equisimilis		ERR5264297
286	SDvet23	Horse	Norway	2018	dysalp2	stC12	202	CC202	C	Present	equisimilis		ERR5985360
287	SDvet24	Horse	Norway	2018		stC9	201	Singleton	C	Present	equisimilis		ERR12862533
288	SDvet25	Ovine	Norway	2018	rib	stL2764	580	CC338	C	Present	equisimilis		ERR5264298
289	SDvet26	Dog	Norway	2018	rib	stC9431	13	CC13	C	Present	equisimilis		ERR5985361
290	SDvet27	Dog	Norway	2018		stL1929	143	CC143	C	Present	equisimilis		ERR12834034
291	SDvet28	Dog	Norway	2018		stG62647	20	CC20	C	Present	equisimilis		ERR12834035
292	SDvet29	Swine	Norway	2018	rib	stL2764	630	Singleton	L	Present	equisimilis		ERR12834036
293	SDvet30	Horse	Norway	2018	dysalp	stC37	579	CC199	C	Present	equisimilis		ERR12834037
294	SDvet31	Dog	Norway	2018		stL1929	143	CC143	C	Present	equisimilis		ERR12834038
295	SDvet32	Dog	Norway	2018	rib	stL2764	580	CC338	C	Present	equisimilis		ERR12834039
296	SDvet33	Dog	Norway	2018	rib	stL1929	582	Singleton	C	Present	equisimilis		ERR5264299
297	SDvet34	Dog	Norway	2018	rib	stC9431	13	CC13	C	Present	equisimilis		ERR12834040
298	SDvet44	Swine	Norway	2018		stL2764	590	CC590	C	Present	equisimilis		ERR12834041
299	SDvet45	Dog	Norway	2018	rib	stC9431	13	CC13	C	Present	equisimilis		ERR12834042
300	SDvet46	Dog	Norway	2018		stG166b	25	CC25	G	Present	equisimilis		ERR12834043
301	SDvet47	Dog	Norway	2018	dysalp	stG6	12	CC17	G	Present	equisimilis		ERR12834044
302	SDvet48	Dog	Norway	2019		stG6	63	CC63	G	Present	equisimilis		ERR12834045
303	SDvet49	Dog	Norway	2018	rib	stC9431	13	CC13	C	Present	equisimilis		ERR12834046
304	SDVet50	Cat	Norway	2018	rib	stC9431	13	CC13	C	Present	equisimilis		ERR15765470	Yes
305	SDvet51	Horse	Norway	2019		stL1	201	CC199	C	Present	equisimilis		ERR12834047
306	SDvet52	Dog	Norway	2019	rib	stC9431	13	CC13	C	Present	equisimilis		ERR12834048
307	SDVet53	Lizard	Norway	2018	dysalp4	stL1376	143	CC143	C	Present	equisimilis		ERR15765471	Yes
308	SDvet54	Horse	Norway	2019		stC18	223	CC199	C	Present	equisimilis		ERR12834049
309	SDvet55	Horse	Norway	2019	dysalp	stC19	199	CC199	C	Present	equisimilis		ERR5264301
310	SDvet56	Horse	Norway	2019		stC20	600	CC600	C	Present	equisimilis		ERR12834050
311	SDvet57	Horse	Norway	2019		stC20	600	CC600	C	Present	equisimilis		ERR12834051
312	SDvet59	Dog	Norway	2018	rib	stC9431	13	CC13	C	Present	equisimilis		ERR5264302
313	SDvet61	Swine	Norway	2018		stL2794	397	CC397	C	Present	equisimilis		ERR12834052
314	SDvet62	Dog	Norway	2019	rib	stC9431	13	CC13	C	Present	equisimilis		ERR12834053
315	SDvet63	Horse	Norway	2019		stC1	581	CC199	C	Present	equisimilis		ERR12834054
316	SDvet64	Horse	Norway	2019		stC13	201	CC199	C	Present	equisimilis		ERR12834055
317	SDvet65	Horse	Norway	2019		stC13	201	CC199	C	Present	equisimilis		ERR12834056
318	SDvet66	Horse	Norway	2019	dysalp	stC37	579	CC199	C	Present	equisimilis		ERR12834057
319	SDvet67	Horse	Norway	2019		stL2764	633	CC199	C	Present	equisimilis		ERR12834058
320	SDvet68	Swine	Norway	2019		stL2764	397	CC397	C	Present	equisimilis		ERR12834059
321	SDvet69	Swine	Norway	2019	rib	stL2764	580	CC338	C	Present	equisimilis		ERR12834060
322	SDvet70	Dog	Norway	2019		stG6	29	CC29	G	Present	equisimilis		ERR12834061
323	SDvet71	Horse	Norway	2019		stC18	223	CC199	C	Present	equisimilis		ERR12834062
324	SDvet72	Dog	Norway	2019		stL1929	143	CC143	C	Present	equisimilis		ERR12834063
325	SDvet75	Horse	Norway	2019	dysalp	emm229	199	CC199	C	Present	equisimilis		ERR12834064
326	SDvet76	Swine	Norway	2019		ND	234	CC234	C	Present	equisimilis		ERR12834065
327	SDSD1	Bovine	Norway	2019		ND	453	CC302	C	Absent	dysgalactiae	Stdys031	ERR5260656
328	SDSD3	Bovine	Norway	2019		ND	453	CC302	C	Absent	dysgalactiae	Stdys032	ERR5260657
329	SDSD4	Bovine	Norway	2019	unspecified	ND	532	CC532	C	Absent	dysgalactiae	Stdys017	ERR5260642
330	SDSD5	Bovine	Norway	2019		ND	306	CC306	C	Absent	dysgalactiae	Stdys033	ERR5260658		Excluded (Poor quality. Contigs > 150)
331	SDSD6	Bovine	Norway	2019	dysalp4	ND	453	CC302	C	Absent	dysgalactiae		ERR12834066
332	SDSD7	Bovine	Norway	2019		ND	306	CC306	C	Absent	dysgalactiae		ERR12834067
333	SDSD9	Bovine	Norway	2019		ND	632	CC632	C	Absent	dysgalactiae		ERR12834068
334	SDSD10	Bovine	Norway	2019		ND	453	CC302	C	Absent	dysgalactiae		ERR12834069
335	SDSD11	Bovine	Norway	2019		ND	453	CC302	C	Absent	dysgalactiae	Stdys034	ERR5260659
336	SDSD12	Bovine	Norway	2019		ND	306	CC306	C	Absent	dysgalactiae	Stdys035	ERR5260660
337	SDSD13	Bovine	Norway	2019		ND	453	CC302	C	Absent	dysgalactiae		ERR12834070
338	SDSD14	Bovine	Norway	2019		ND	301	CC301	C	Absent	dysgalactiae		ERR12834071
339	SDSD15	Bovine	Norway	2019		ND	531	CC531	C	Absent	dysgalactiae	Stdys036	ERR5260661
340	SDSD16	Bovine	Norway	2019		ND	629	CC302	C	Absent	dysgalactiae		ERR12834072
341	SDSD17	Bovine	Norway	2019		ND	306	CC306	C	Absent	dysgalactiae	Stdys018	ERR5260643
342	SDSD18	Bovine	Norway	2019		ND	453	CC302	C	Absent	dysgalactiae	Stdys019	ERR5260644
343	SDSD19	Bovine	Norway	2019		ND	453	CC302	C	Absent	dysgalactiae		ERR12834073
344	SDSD23	Bovine	Norway	2019		ND	453	CC302	C	Absent	dysgalactiae	Stdys020	ERR5260645
345	SDSD24	Bovine	Norway	2019		ND	301	CC301	C	Absent	dysgalactiae	Stdys021	ERR5260646
346	SDSD25	Bovine	Norway	2019		ND	531	CC531	C	Absent	dysgalactiae		ERR12834074
347	SDSD26	Bovine	Norway	2019		ND	531	CC531	C	Absent	dysgalactiae	Stdys022	ERR5260647
348	SDSD27	Bovine	Norway	2019		ND	453	CC302	C	Absent	dysgalactiae	Stdys037	ERR5260662
349	SDSD28	Bovine	Norway	2019		ND	301	CC301	C	Absent	dysgalactiae		ERR12834075
350	SDSD29	Bovine	Norway	2019		ND	453	CC302	C	Absent	dysgalactiae	Stdys023	ERR5260648
351	SDSD30	Bovine	Norway	2019		ND	453	CC302	C	Absent	dysgalactiae	Stdys038	ERR5260663
352	SDSD31	Bovine	Norway	2019		ND	306	CC306	C	Absent	dysgalactiae		ERR12834076
353	SDSD32	Bovine	Norway	2019		ND	453	CC302	C	Absent	dysgalactiae	Stdys039	ERR5260664
354	SDSD33	Bovine	Norway	2019		ND	453	CC302	C	Absent	dysgalactiae	Stdys040	ERR5260665
355	SDSD34	Bovine	Norway	2019		ND	532	CC532	C	Absent	dysgalactiae		ERR12834077
356	SDSD35	Bovine	Norway	2019	dysalp4	ND	302	CC302	C	Absent	dysgalactiae	Stdys041	ERR5260666
357	SDSD36	Bovine	Norway	2019	dysalp4	ND	453	CC302	C	Absent	dysgalactiae		ERR12834078
358	SDSD37	Bovine	Norway	2019		ND	453	CC302	C	Absent	dysgalactiae		ERR12834079
359	SDSD38	Bovine	Norway	2019		ND	453	CC302	C	Absent	dysgalactiae		ERR12834080
360	SDSD40	Bovine	Norway	2019		ND	301	CC301	C	Absent	dysgalactiae	Stdys042	ERR5260667
361	SDSD41	Bovine	Norway	2019		ND	453	CC302	C	Absent	dysgalactiae		ERR12834081
362	SDSD43	Bovine	Norway	2019		ND	453	CC302	C	Absent	dysgalactiae		ERR12834082
363	SDSD44	Bovine	Norway	2019		ND	306	CC306	C	Absent	dysgalactiae		ERR12834083
364	SDSD45	Bovine	Norway	2019		ND	531	CC531	C	Absent	dysgalactiae	Stdys043	ERR5260668
365	SDSD46	Bovine	Norway	2019		ND	454	CC302	C	Absent	dysgalactiae		ERR12834084
366	SDSD47	Bovine	Norway	2019		ND	453	CC302	C	Absent	dysgalactiae		ERR12834085
367	SDSD48	Bovine	Norway	2019		ND	453	CC302	C	Absent	dysgalactiae		ERR12834086
368	SDSD49	Bovine	Norway	2019		ND	301	CC301	C	Absent	dysgalactiae		ERR12834087
369	SDSD50	Bovine	Norway	2019	dysalp4	ND	302	CC302	C	Absent	dysgalactiae		ERR12834088
370	SDSD51	Bovine	Norway	2019		ND	531	CC531	C	Absent	dysgalactiae		ERR12834089
371	SDSD52	Bovine	Norway	2019		ND	529	CC302	C	Absent	dysgalactiae		ERR12834090
372	SDSD53	Bovine	Norway	2019		ND	453	CC302	C	Absent	dysgalactiae		ERR12834091
373	SDSD54	Bovine	Norway	2019		ND	453	CC302	C	Absent	dysgalactiae		ERR12834092
374	SDSD56	Bovine	Norway	2019		ND	453	CC302	C	Absent	dysgalactiae		ERR12834093
375	SDSD57	Bovine	Norway	2019		ND	632	CC632	C	Absent	dysgalactiae		ERR12834094
376	SDSD58	Bovine	Norway	2019		ND	301	CC301	C	Absent	dysgalactiae		ERR12834095
377	SDSD59	Bovine	Norway	2019		ND	453	CC302	C	Absent	dysgalactiae		ERR12834096
378	SDSD60	Bovine	Norway	2019		ND	306	CC306	C	Absent	dysgalactiae		ERR12834097
379	SDSD61	Bovine	Norway	2019		ND	453	CC302	C	Absent	dysgalactiae		ERR12834098
380	SDSD62	Bovine	Norway	2019		ND	531	CC531	C	Absent	dysgalactiae		ERR12834099
381	SDSD63	Bovine	Norway	2019		ND	453	CC302	C	Absent	dysgalactiae		ERR12834100
382	SDSD64	Bovine	Norway	2019		ND	453	CC302	C	Absent	dysgalactiae		ERR12834101
383	SDSD65	Bovine	Norway	2019		ND	531	CC531	C	Absent	dysgalactiae		ERR12834102
384	SDSD66	Bovine	Norway	2019		ND	453	CC302	C	Absent	dysgalactiae		ERR12834103
385	SDSD67	Bovine	Norway	2019		ND	453	CC302	C	Absent	dysgalactiae		ERR12834104
386	SDSD68	Bovine	Norway	2019		ND	531	CC531	C	Absent	dysgalactiae		ERR12834105
387	SDSD69	Bovine	Norway	2019		ND	453	CC302	C	Absent	dysgalactiae		ERR12834106
388	SDSD70	Bovine	Norway	2019	dysalp4	ND	532	CC532	C	Absent	dysgalactiae		ERR12834107
389	SDSD71	Bovine	Norway	2019		ND	460	CC460	C	Absent	dysgalactiae		ERR12834108
390	SDSD72	Bovine	Norway	2019		ND	632	CC632	C	Absent	dysgalactiae		ERR12834109
391	SDSD73	Bovine	Norway	2019		ND	454	CC302	C	Absent	dysgalactiae		ERR12834110
392	SDSD74	Bovine	Norway	2019		ND	306	CC306	C	Absent	dysgalactiae		ERR12834111
393	SDSD75	Bovine	Norway	2019		ND	453	CC302	C	Absent	dysgalactiae		ERR12834112
394	SDSD76	Bovine	Norway	2019	dysalp4	ND	302	CC302	C	Absent	dysgalactiae		ERR12834113
395	SDSD77	Bovine	Norway	2019		ND	460	CC460	C	Absent	dysgalactiae		ERR12834114
396	SDSD78	Bovine	Norway	2019		ND	453	CC302	C	Absent	dysgalactiae		ERR12834115
397	SDSD79	Bovine	Norway	2019		ND	453	CC302	C	Absent	dysgalactiae		ERR12834116
398	SDSD80	Bovine	Norway	2019		ND	524	Singleton	C	Absent	dysgalactiae	Stdys050	ERR5260675
399	SDSD81	Bovine	Norway	2019		ND	306	CC306	C	Absent	dysgalactiae	Stdys015	ERR5260641
400	SDSD87	Ovine	Norway	2019		ND	454	CC302	C	Absent	dysgalactiae	Stdys029	ERR5260654
401	SDSD88	Ovine	Norway	2019		ND	454	CC302	C	Absent	dysgalactiae	Stdys025	ERR5260650
402	SDSD89	Ovine	Norway	2019		ND	531	CC531	C	Absent	dysgalactiae	Stdys004	ERR5260632
403	SDSD90	Ovine	Norway	2019		ND	454	CC302	C	Absent	dysgalactiae	Stdys006	ERR5260634
404	SDSD91	Ovine	Norway	2019	alp1	ND	306	CC306	C	Absent	dysgalactiae	Stdys059	ERR5260684
405	SDSD92	Ovine	Norway	2019		ND	454	CC302	C	Absent	dysgalactiae	Stdys026	ERR5260651
406	SDSD93	Ovine	Norway	2019		ND	531	CC531	C	Absent	dysgalactiae	Stdys011	ERR5260639
407	SDSD94	Ovine	Norway	2019		ND	454	CC302	C	Absent	dysgalactiae	Stdys009	ERR5260637
408	SDSD95	Ovine	Norway	2019	dysalp4	ND	298	Singleton	C	Absent	dysgalactiae	Stdys027	ERR5260652
409	SDSD96	Ovine	Norway	2019		ND	531	CC531	C	Absent	dysgalactiae	Stdys051	ERR5260676		Excluded (Poor quality. Contigs > 150)
410	SDSD97	Ovine	Norway	2020		ND	454	CC302	C	Absent	dysgalactiae		ERR5547946
411	SDSD98	Ovine	Norway	2020		ND	531	CC531	C	Absent	dysgalactiae		ERR5547953
412	iSDSE1	Human	Norway	1999	dysalp	stG6	335	CC17	G	Present	equisimilis	SDSE_T8	SRR5754606
413	iSDSE2	Human	Norway	1999	alp3	stG643	73	CC17	G	Present	equisimilis		ERR15765211	Yes
414	iSDSE3	Human	Norway	1999		stC7901	11	Singleton	C	Present	equisimilis		ERR15765212	Yes
415	iSDSE4	Human	Norway	1999		stG6	180	CC180	G	Present	equisimilis		ERR10483620
416	iSDSE5	Human	Norway	1999	alp3	stG643	12	CC17	G	Present	equisimilis		ERR10483618
417	iSDSE6	Human	Norway	2000		stC3852	273	CC30	G	Present	equisimilis		ERR15765213	Yes
418	iSDSE7	Human	Norway	2000		stC74a	29	CC29	G	Present	equisimilis		ERR15765214	Yes
419	iSDSE8	Human	Norway	2000		stG6	12	CC17	G	Present	equisimilis		ERR15765215	Yes
420	iSDSE9	Human	Norway	2000		stG6	12	CC17	G	Present	equisimilis	SDSE_T55	SRR5754605
421	iSDSE11	Human	Norway	2001		stG2078	17	CC17	G	Present	equisimilis		ERR15765216	Yes
422	iSDSE12	Human	Norway	2001	rib	stG643	183	CC15	C	Present	equisimilis		ERR15765217	Yes
423	iSDSE13	Human	Norway	2001		stG485	37	CC37	G	Present	equisimilis		ERR15765218	Yes
424	iSDSE14	Human	Norway	2001		stG4222	25	CC25	G	Present	equisimilis		ERR15765219	Yes
425	iSDSE16	Human	Norway	2001		stG485	29	CC29	G	Present	equisimilis		ERR10483619
426	iSDSE17	Human	Norway	2001		stG643	183	CC15	C	Present	equisimilis		ERR15765220	Yes
427	iSDSE18	Human	Norway	2001	dysalp	stG485	70	CC114	C	Present	equisimilis		ERR15765221	Yes
428	iSDSE19	Human	Norway	2001		stG480	8	CC8	G	Present	equisimilis		ERR15765222	Yes
429	iSDSE20	Human	Norway	2001		stG485	29	CC29	G	Present	equisimilis	SDSE_T92	SRR5754608
430	iSDSE21	Human	Norway	2001		stC74a	77	CC29	G	Present	equisimilis		ERR10483621
431	iSDSE22	Human	Norway	2002		stG480	8	CC8	G	Present	equisimilis		ERR15765223	Yes
432	iSDSE23	Human	Norway	2002		stG6	63	CC63	G	Present	equisimilis		ERR15765224	Yes
433	iSDSE24	Human	Norway	2002		stG643	183	CC15	C	Present	equisimilis		ERR15765225	Yes
434	iSDSE25	Human	Norway	2002	dysalp	stG485	29	CC29	G	Present	equisimilis		ERR15765226	Yes
435	iSDSE26	Human	Norway	2002	unspecified	stG6	25	CC25	G	Present	equisimilis		ERR15765227	Yes
436	iSDSE27	Human	Norway	2002		stG2078	17	CC17	G	Present	equisimilis		ERR15765228	Yes
437	iSDSE28	Human	Norway	2002	dysalp2	stG2574	23	CC23	G	Present	equisimilis		ERR15765229	Yes
438	iSDSE29	Human	Norway	2002		stG485	29	CC29	G	Present	equisimilis	SDSE_T108	SRR5754607
439	iSDSE30	Human	Norway	2002		stG485	29	CC29	G	Present	equisimilis		ERR10483622
440	iSDSE31	Human	Norway	2002	dysalp	stG485	322	CC29	G	Present	equisimilis		ERR10483623
441	iSDSE32	Human	Norway	2002		stG10	15	CC15	G	Present	equisimilis	SDSE_T113	SRR5754602
442	iSDSE33	Human	Norway	2002	alp3	stG643	12	CC17	G	Present	equisimilis	SDSE_T114	SRR5754601
443	iSDSE35	Human	Norway	2002		stG485	29	CC29	G	Present	equisimilis		ERR15765230	Yes
444	iSDSE37	Human	Norway	2003		stg10	15	CC15	G	Present	equisimilis		ERR15765231	Yes
445	iSDSE38	Human	Norway	2003		stg6	63	CC63	G	Present	equisimilis		ERR15765232	Yes
446	iSDSE39	Human	Norway	2003		stG166b	183	CC15	C	Present	equisimilis		ERR15765233	Yes
447	iSDSE40	Human	Norway	2003	alp3	stG643	12	CC17	G	Present	equisimilis		ERR15765234	Yes
448	iSDSE41	Human	Norway	2003	alp3	stG643	73	CC17	G	Present	equisimilis	SDSE_T148	SRR5754604
449	iSDSE42	Human	Norway	2003		stG6	63	CC63	G	Present	equisimilis		ERR15765235	Yes
450	iSDSE43	Human	Norway	2003		stG166b	29	CC29	G	Present	equisimilis		ERR15765236	Yes
451	iSDSE44	Human	Norway	2003		stG6	12	CC17	G	Present	equisimilis		ERR15765237	Yes
452	iSDSE45	Human	Norway	2004	alp3	stG643	12	CC17	G	Present	equisimilis		ERR15765238	Yes
453	iSDSE46	Human	Norway	2004	alp3	stG485	69	CC37	C	Present	equisimilis	SDSE_T179	SRR5754603
454	iSDSE47	Human	Norway	2004		stG652	63	CC63	G	Present	equisimilis		ERR15765239	Yes
455	iSDSE50	Human	Norway	2004		stG485	29	CC29	G	Present	equisimilis		ERR15765240	Yes
456	iSDSE51	Human	Norway	2004		stg6	12	CC17	G	Present	equisimilis		ERR15765241	Yes
457	iSDSE52	Human	Norway	2004		stG485	323	CC44	G	Present	equisimilis		ERR10483624
458	iSDSE53	Human	Norway	2005	alp3	stg507	25	CC25	G	Present	equisimilis		ERR10483862
459	iSDSE54	Human	Norway	2005	alp3	stg643	8	CC8	G	Present	equisimilis		ERR11420263
460	iSDSE56	Human	Norway	2005		stg480	327	CC8	G	Present	equisimilis	SDSE_T216	SRR5754600
461	iSDSE57	Human	Norway	2005	dysalp	stg6	12	CC17	G	Present	equisimilis		ERR10483626
462	iSDSE58	Human	Norway	2005		stg485	55	CC29	G	Present	equisimilis	SDSE_T221	SRR5754599
463	iSDSE61	Human	Norway	2005		stg485	29	CC29	G	Present	equisimilis		ERR15765242	Yes
464	iSDSE62	Human	Norway	2005		stg652	63	CC63	G	Present	equisimilis		ERR15765243	Yes
465	iSDSE63	Human	Norway	2005		stc74a	29	CC29	G	Present	equisimilis		ERR11420264
466	iSDSE64	Human	Norway	2005	dysalp3	stg6792	4	CC4	G	Present	equisimilis		ERR11420265
467	iSDSE65	Human	Norway	2005		stg6	12	CC17	G	Present	equisimilis		ERR10483627
468	iSDSE66	Human	Norway	2005		stc1400	66	CC66	G	Present	equisimilis		ERR10483628
469	iSDSE67	Human	Norway	2005		stg485	29	CC29	G	Present	equisimilis		ERR11420266
470	iSDSE69	Human	Norway	2006		stg6	516	CC25	G	Present	equisimilis		ERR11420267
471	iSDSE70	Human	Norway	2006		stg485	29	CC29	G	Present	equisimilis	SDSE_T256	SRR5754624
472	iSDSE71	Human	Norway	2006		stg643	646	CC20	C	Present	equisimilis		ERR15765244	Yes
473	iSDSE72	Human	Norway	2006		stg6	63	CC63	G	Present	equisimilis	SDSE_T261	SRR5754623
474	iSDSE73	Human	Norway	2006		stg652	63	CC63	G	Present	equisimilis		ERR11420268
475	iSDSE74	Human	Norway	2006		stc5345	17	CC17	G	Present	equisimilis		ERR10483629
476	iSDSE75	Human	Norway	2006		stg5420	25	CC25	G	Present	equisimilis		ERR11420269
477	iSDSE76	Human	Norway	2006	alp1-3 hybride	stg245	127	CC25	G	Present	equisimilis		ERR10483630
478	iSDSE77	Human	Norway	2006		stg480	8	CC8	G	Present	equisimilis		ERR11420270
479	iSDSE78	Human	Norway	2006		stg643	328	CC328	G	Present	equisimilis		ERR11420271
480	iSDSE79	Human	Norway	2006		stg62647	20	CC20	C	Present	equisimilis	T274	SRR5413211
481	iSDSE80	Human	Norway	2006		stg480	8	CC8	G	Present	equisimilis		ERR15765245	Yes
482	iSDSE81	Human	Norway	2006		stg840	29	CC29	G	Present	equisimilis		ERR15765246	Yes
483	iSDSE82	Human	Norway	2006		stg6	63	CC63	G	Present	equisimilis		ERR10483631
484	iSDSE84	Human	Norway	2006	alp3	stg643	17	CC17	G	Present	equisimilis		ERR11420272
485	iSDSE85	Human	Norway	2007	dysalp2	stg6	63	CC63	G	Present	equisimilis	SDSE_T283	SRR5754622
486	iSDSE86	Human	Norway	2007	alp3	stc74a	29	CC29	G	Present	equisimilis		ERR15765247	Yes
487	iSDSE87	Human	Norway	2007		stg2574	23	CC23	G	Present	equisimilis		ERR10484203
488	iSDSE88	Human	Norway	2007	alp1-3 hybride	stg485	29	CC29	G	Present	equisimilis		ERR10484204
489	iSDSE89	Human	Norway	2007		stg166b	29	CC29	G	Present	equisimilis		ERR15765248	Yes
490	iSDSE90	Human	Norway	2007		stg643	328	CC328	G	Present	equisimilis		ERR11420274
491	iSDSE91	Human	Norway	2007		stg10	15	CC15	G	Present	equisimilis		ERR15765249	Yes
492	iSDSE92	Human	Norway	2007		stc74a	29	CC29	G	Present	equisimilis	SDSE_T299	SRR5754620
493	iSDSE93	Human	Norway	2007		stg485	29	CC29	G	Present	equisimilis		ERR11420275
494	iSDSE94	Human	Norway	2007	alp3	stg643	73	CC17	G	Present	equisimilis		ERR11420276
495	iSDSE95	Human	Norway	2007		stc74a	77	CC29	G	Present	equisimilis		ERR11420278
496	iSDSE96	Human	Norway	2007		stg485	324	CC15	G	Present	equisimilis	SDSE_T311	SRR5754619
497	iSDSE98	Human	Norway	2007		stc74a	29	CC29	G	Present	equisimilis		ERR10483632
498	iSDSE99	Human	Norway	2007		stg6	25	CC25	G	Present	equisimilis	SDSE_T316	SRR5754618
499	iSDSE100	Human	Norway	2007		stg652	329	CC63	G	Present	equisimilis		ERR11420279
500	iSDSE101	Human	Norway	2008	dysalp	stg485	29	CC29	G	Present	equisimilis		ERR15765250	Yes
501	iSDSE102	Human	Norway	2008		stg652	329	CC63	G	Present	equisimilis	SDSE_T329	SRR5754617
502	iSDSE103	Human	Norway	2008		stg2078	17	CC17	G	Present	equisimilis		ERR10483634
503	iSDSE104	Human	Norway	2008		stg2078	17	CC17	G	Present	equisimilis		ERR11420280
504	iSDSE105	Human	Norway	2008		stg10	15	CC15	G	Present	equisimilis		ERR11420281
505	iSDSE106	Human	Norway	2008		stg652	63	CC63	G	Present	equisimilis		ERR15765251	Yes
506	iSDSE107	Human	Norway	2008	alp3	stg643	73	CC17	G	Present	equisimilis		ERR11420282
507	iSDSE108	Human	Norway	2008	alp3	stc74a	69	CC37	C	Present	equisimilis		ERR15765252	Yes
508	iSDSE109	Human	Norway	2008	alp3	stg643	12	CC17	G	Present	equisimilis	SDSE_T344	SRR5754616
509	iSDSE110	Human	Norway	2008		stg10	15	CC15	G	Present	equisimilis		ERR11420283
510	iSDSE111	Human	Norway	2008		stg10	330	CC15	G	Present	equisimilis		ERR10483636
511	iSDSE112	Human	Norway	2008		stg643	8	CC8	G	Present	equisimilis		ERR10483637
512	iSDSE113	Human	Norway	2008	alp3	stg643	73	CC17	G	Present	equisimilis		ERR11420284
513	iSDSE114	Human	Norway	2008		stg6	63	CC63	G	Present	equisimilis		ERR11420285
514	iSDSE115	Human	Norway	2008		stg10	15	CC15	G	Present	equisimilis		ERR11420286
515	iSDSE116	Human	Norway	2008	alp3	stg643	8	CC8	G	Present	equisimilis		ERR11420287
516	iSDSE117	Human	Norway	2008		stg485	325	CC29	G	Present	equisimilis		ERR10483638
517	iSDSE118	Human	Norway	2008		stc74a	29	CC29	G	Present	equisimilis		GCA_011379845.1
518	iSDSE122	Human	Norway	2009	alp3	stg643	12	CC17	G	Present	equisimilis		ERR15765253	Yes
519	iSDSE123	Human	Norway	2009		stg485	325	CC29	G	Present	equisimilis	SDSE_T376	SRR5754615
520	iSDSE125	Human	Norway	2009	alp3	stg643	73	CC17	G	Present	equisimilis		ERR15765254	Yes
521	iSDSE127	Human	Norway	2009		stg10	15	CC15	G	Present	equisimilis		ERR15765255	Yes
522	iSDSE128	Human	Norway	2009	alp3	stg485	29	CC29	G	Present	equisimilis	SDSE_T396	SRR5754595
523	iSDSE129	Human	Norway	2009		stg480	8	CC8	G	Present	equisimilis		ERR15765256	Yes
524	iSDSE130	Human	Norway	2009		stg166b	29	CC29	G	Present	equisimilis	SDSE_T399	SRR5754596
525	iSDSE131	Human	Norway	2009		stg653	3	CC3	C	Present	equisimilis		ERR15765257	Yes
526	iSDSE133	Human	Norway	2009		stG120	323	CC44	G	Present	equisimilis	SDSE_T404	SRR5754593
527	iSDSE134	Human	Norway	2009		stc74a	29	CC29	G	Present	equisimilis		ERR15765258	Yes
528	iSDSE136	Human	Norway	2009		stc36	49	CC49	C	Present	equisimilis	SDSE_T412	SRR5754594
529	iSDSE137	Human	Norway	2009		stg5420	25	CC25	G	Present	equisimilis	SDSE_T413	SRR5754591
530	iSDSE140	Human	Norway	2010	bca	stg485	128	CC37	G	Present	equisimilis		GCA_011379825.1
531	iSDSE141	Human	Norway	2010		stg480	8	CC8	G	Present	equisimilis		ERR15765259	Yes
532	iSDSE142	Human	Norway	2010	alp3	stg643	73	CC17	G	Present	equisimilis	SDSE_T429	SRR5754589
533	iSDSE143	Human	Norway	2010		stg480	8	CC8	G	Present	equisimilis	SDSE_T439	SRR5754590
534	iSDSE145	Human	Norway	2010	alp3	stg643	12	CC17	G	Present	equisimilis	SDSE_T441	SRR5754597
535	iSDSE146	Human	Norway	2010	alp3	stg166b	17	CC17	G	Present	equisimilis		ERR15765260	Yes
536	iSDSE147	Human	Norway	2010	dysalp	stg6	25	CC25	G	Present	equisimilis		ERR10483639
537	iSDSE148	Human	Norway	2010	alp3	stg643	331	CC17	G	Present	equisimilis	SDSE_T446	SRR5754598
538	iSDSE149	Human	Norway	2010		stc74a	29	CC29	G	Present	equisimilis	SDSE_T450	SRR5754614
539	iSDSE150	Human	Norway	2010		stc36	49	CC49	C	Present	equisimilis		ERR15765261	Yes
540	iSDSE151	Human	Norway	2010		stg10	15	CC15	G	Present	equisimilis		ERR10484202
541	iSDSE152	Human	Norway	2010	alp3	emm222	6	CC8	G	Present	equisimilis		ERR15765262	Yes
542	iSDSE153	Human	Norway	2010		stc74a	29	CC29	G	Present	equisimilis		ERR10483642
543	iSDSE154	Human	Norway	2010	alp3	stg643	73	CC17	G	Present	equisimilis		ERR15765263	Yes
544	iSDSE155	Human	Norway	2011		stg480	8	CC8	G	Present	equisimilis		GCA_011379815.1
545	iSDSE157	Human	Norway	2011	alp3	stg643	12	CC17	G	Present	equisimilis	SDSE_T469	SRR5754580
546	iSDSE158	Human	Norway	2011		stG6	63	CC63	G	Present	equisimilis		ERR10483703
547	iSDSE159	Human	Norway	2011		stg480	8	CC8	G	Present	equisimilis		ERR15765264	Yes
548	iSDSE160	Human	Norway	2011		stg485	332	CC29	G	Present	equisimilis	SDSE_T483	SRR5754625
549	iSDSE162	Human	Norway	2011		stc74a	29	CC29	G	Present	equisimilis	SDSE_T488	SRR5754610
550	iSDSE163	Human	Norway	2011		stg480	8	CC8	G	Present	equisimilis		ERR15765265	Yes
551	iSDSE164	Human	Norway	2011		stg166b	25	CC25	G	Present	equisimilis		ERR15765266	Yes
552	iSDSE167	Human	Norway	2012		stc74a	17	CC17	G	Present	equisimilis		GCA_011379805.1
553	iSDSE169	Human	Norway	2012		stc5345	17	CC17	G	Present	equisimilis		ERR15765267	Yes
554	iSDSE170	Human	Norway	2012		stg480	8	CC8	G	Present	equisimilis		ERR15765268	Yes
555	iSDSE171	Human	Norway	2012		stc74a	29	CC29	G	Present	equisimilis		ERR15765269	Yes
556	iSDSE172	Human	Norway	2012	alp1	stg485	128	CC37	G	Present	equisimilis	SDSE_T512	SRR5754612
557	iSDSE173	Human	Norway	2012		stg485	17	CC17	G	Present	equisimilis		ERR15765270	Yes
558	iSDSE174	Human	Norway	2012		stg166b	25	CC25	G	Present	equisimilis		ERR15765271	Yes
559	iSDSE175	Human	Norway	2012		stg485	17	CC17	G	Present	equisimilis	SDSE_T518	SRR5754611
560	iSDSE176	Human	Norway	2012		stg480	8	CC8	G	Present	equisimilis	SDSE_T519	SRR5754579
561	iSDSE177	Human	Norway	2012	alp3	stg643	12	CC17	G	Present	equisimilis		ERR15765272	Yes
562	iSDSE178	Human	Norway	2012		stG12	44	CC44	G	Present	equisimilis		ERR10483643
563	iSDSE179	Human	Norway	2012	alp3	stg643	12	CC17	G	Present	equisimilis	SDSE_T528	SRR5754578
564	iSDSE180	Human	Norway	2012		stg485	17	CC17	G	Present	equisimilis		ERR15765273	Yes
565	iSDSE181	Human	Norway	2012		stg485	29	CC29	G	Present	equisimilis		ERR15765274	Yes
566	iSDSE182	Human	Norway	2012		stg166b	29	CC29	G	Present	equisimilis	SDSE_T532	SRR5754585
567	iSDSD183	Human	Norway	2012		ND	305	CC302	C	Absent	dysgalactiae		ERR10483644
568	iSDSE185	Human	Norway	2012		stg166b	29	CC29	G	Present	equisimilis	SDSE_T539	SRR5754586
569	iSDSE188	Human	Norway	2013		stG480	8	CC8	G	Present	equisimilis		ERR10483645
570	iSDSE189	Human	Norway	2013		stG10	333	CC15	G	Present	equisimilis		ERR10483704
571	iSDSE191	Human	Norway	2013		stG62647	20	CC20	C	Present	equisimilis	T560	SRR5413209
572	iSDSE192	Human	Norway	2013		stG166b	25	CC25	G	Present	equisimilis		ERR15765275	Yes
573	iSDSE193	Human	Norway	2013		stG62647	20	CC20	C	Present	equisimilis	T562	SRR5413208
574	iSDSE194	Human	Norway	2013		stG652	114	CC114	C	Present	equisimilis	SDSE_T570	SRR5754588
575	iSDSE195	Human	Norway	2013		stC5345	17	CC17	G	Present	equisimilis		ERR10483664
576	iSDSE196	Human	Norway	2013		stG245	29	CC29	G	Present	equisimilis		GCA_011379745.1
577	iSDSE197	Human	Norway	2013		stG62647	20	CC20	C	Present	equisimilis	SDES6006	GCA_008121775.1
578	iSDSE198	Human	Norway	2013		stG6	63	CC63	G	Present	equisimilis	SDSE_T577	SRR5754581
579	iSDSE199	Human	Norway	2013		stG485	326	CC29	G	Present	equisimilis	SDSE_T578	SRR5754582
580	iSDSE200	Human	Norway	2013		stG6	334	CC63	G	Present	equisimilis	SDSE_T579	SRR5754583
581	iSDSE201	Human	Norway	2013		stG485	373	CC29	G	Present	equisimilis		ERR15765276	Yes
582	iSDSE202	Human	Norway	2013		stG2078	17	CC17	G	Present	equisimilis	SDES6007	GCA_008121795.1
583	iSDSE203	Human	Norway	2013		stG485	29	CC29	G	Present	equisimilis		ERR15765277	Yes
584	iSDSE204	Human	Norway	2013	alp3	stG6	12	CC17	G	Present	equisimilis		ERR15765278	Yes
585	iSDSE205	Human	Norway	2013		stC74a	29	CC29	G	Present	equisimilis		ERR15765279	Yes
586	iSDSE206	Human	Norway	2013		stC74a	29	CC29	G	Present	equisimilis		ERR10484205
587	iSDSE207	Human	Norway	2013	dysalp3	stC74a	17	CC17	G	Present	equisimilis		GCA_011379765.1
588	iSDSE208	Human	Norway	2013		stG6	25	CC25	G	Present	equisimilis		ERR10484206
589	iSDSE209	Human	Norway	2013		stG485	373	CC29	G	Present	equisimilis		ERR10484207
590	iSDSE210	Human	Norway	2013		stC74a	29	CC29	G	Present	equisimilis	SDSE_T596	SRR5754584
591	iSDSE211	Human	Norway	2013		stG2078	17	CC17	G	Present	equisimilis		ERR10484208
592	iSDSE212	Human	Norway	2013		stg62647	20	CC20	C	Present	equisimilis	T599	SRR5413207
593	iSDSE213	Human	Norway	2014	alp3	stG643	12	CC17	G	Present	equisimilis	SDES6017	GCA_008121765.1
594	iSDSE214	Human	Norway	2014		stG62647	20	CC20	C	Present	equisimilis	T604	SRR5413206
595	iSDSE215	Human	Norway	2014		stG485	29	CC29	G	Present	equisimilis		ERR15765280	Yes
596	iSDSE216	Human	Norway	2014		stG62647	20	CC20	C	Present	equisimilis	T606	SRR5413205
597	iSDSE217	Human	Norway	2014		stG62647	20	CC20	C	Present	equisimilis	T607	SRR5413204
598	iSDSE218	Human	Norway	2014		stG643	183	CC15	C	Present	equisimilis		ERR15765281	Yes
599	iSDSE219	Human	Norway	2014		stG6	25	CC25	G	Present	equisimilis		ERR15765282	Yes
600	iSDSE221	Human	Norway	2014		stC74a	29	CC29	G	Present	equisimilis		ERR15765283	Yes
601	iSDSE222	Human	Norway	2014		stG643	12	CC17	G	Present	equisimilis		GCA_011379725.1
602	iSDSE223	Human	Norway	2014		stG62647	321	CC20	C	Present	equisimilis	T619	SRR5413203
603	iSDSE224	Human	Norway	2014		stG10	15	CC15	G	Present	equisimilis		ERR15765284	Yes
604	iSDSE225	Human	Norway	2014		stG643	12	CC17	G	Present	equisimilis		ERR15765285	Yes
605	iSDSE226	Human	Norway	2014		stG6	180	CC180	G	Present	equisimilis		ERR15765286	Yes
606	iSDSE227	Human	Norway	2014		stG2078	17	CC17	G	Present	equisimilis		ERR15765287	Yes
607	iSDSE228	Human	Norway	2014		stG480	8	CC8	G	Present	equisimilis		ERR15765288	Yes
608	iSDSE230	Human	Norway	2014		stG62647	319	CC20	C	Present	equisimilis		GCA_011379715.1
609	iSDSE231	Human	Norway	2014	alp3	stC74a	17	CC17	G	Present	equisimilis		ERR15765289	Yes
610	iSDSE232	Human	Norway	2014		stC74a	29	CC29	G	Present	equisimilis		ERR15765290	Yes
611	iSDSE233	Human	Norway	2014		stC74a	233	Singleton	G	Present	equisimilis		ERR15765291	Yes
612	iSDSE234	Human	Norway	2014		stC74a	29	CC29	G	Present	equisimilis		ERR15765292	Yes
613	iSDSE235	Human	Norway	2015		stG10	15	CC15	G	Present	equisimilis		ERR15765293	Yes
614	iSDSE236	Human	Norway	2015		stG485	149	CC29	G	Present	equisimilis		ERR15765294	Yes
615	iSDSE237	Human	Norway	2015	alp3	stG643	183	CC15	C	Present	equisimilis		ERR15765295	Yes
616	iSDSE238	Human	Norway	2015		stG485	29	CC29	G	Present	equisimilis		ERR15765296	Yes
617	iSDSE239	Human	Norway	2015		stG62647	20	CC20	C	Present	equisimilis	T642	GCA_002094215.1
618	iSDSE240	Human	Norway	2015		stG62647	20	CC20	C	Present	equisimilis	T645	SRR5413201
619	iSDSE241	Human	Norway	2015		stG6	180	CC180	G	Present	equisimilis		ERR10485006
620	iSDSE242	Human	Norway	2015		stG6	63	CC63	G	Present	equisimilis		ERR15765297	Yes
621	iSDSE243	Human	Norway	2015		stC74a	29	CC29	G	Present	equisimilis		ERR15765298	Yes
622	iSDSE245	Human	Norway	2015	alp1-3 hybride	stG485	29	CC29	G	Present	equisimilis		ERR15765299	Yes
623	iSDSE246	Human	Norway	2015		stG62647	20	CC20	C	Present	equisimilis	T653	SRR5413200
624	iSDSE247	Human	Norway	2015		stG62647	20	CC20	C	Present	equisimilis	T654	SRR5413199
625	iSDSE248	Human	Norway	2015		stG62647	320	CC20	C	Present	equisimilis	T655	SRR5413198
626	iSDSE249	Human	Norway	2015		stG485	326	CC29	G	Present	equisimilis		ERR15765300	Yes
627	iSDSE251	Human	Norway	2015		stG166b	17	CC17	G	Present	equisimilis		ERR15765301	Yes
628	iSDSE252	Human	Norway	2015	alp3	stG643	12	CC17	G	Present	equisimilis		ERR10485007
629	iSDSE253	Human	Norway	2015		stG166b	25	CC25	G	Present	equisimilis		ERR15765302	Yes
630	iSDSE254	Human	Norway	2015		stG62647	20	CC20	C	Present	equisimilis	T661	SRR5413197
631	iSDSE255	Human	Norway	2015		stG2078	17	CC17	G	Present	equisimilis		ERR15765303	Yes
632	iSDSE257	Human	Norway	2015	alp3	stG485	55	CC29	G	Present	equisimilis		GCA_011379705.1
633	iSDSE258	Human	Norway	2015		stG62647	17	CC17	G	Present	equisimilis	T666	SRR5413196
634	iSDSE259	Human	Norway	2015		stG485	149	CC29	C	Present	equisimilis		ERR15765304	Yes
635	iSDSE260	Human	Norway	2015		stG485	29	CC29	G	Present	equisimilis		ERR15765305	Yes
636	iSDSE261	Human	Norway	2015		stG6	12	CC17	G	Present	equisimilis		ERR15765306	Yes
637	iSDSE262	Human	Norway	2015	alp3	stG643	73	CC17	G	Present	equisimilis		ERR15765307	Yes
638	iSDSE263	Human	Norway	2015	alp3	stG643	12	CC17	G	Present	equisimilis		ERR15765308	Yes
639	iSDSE264	Human	Norway	2015		stG485	326	CC29	G	Present	equisimilis		ERR15765309	Yes
640	iSDSE266	Human	Norway	2015		stG6	12	CC17	G	Present	equisimilis		ERR15765310	Yes
641	iSDSE267	Human	Norway	2015		stC74a	29	CC29	G	Present	equisimilis		ERR15765311	Yes
642	iSDSE268	Human	Norway	2015		stG6	25	CC25	G	Present	equisimilis		ERR15765312	Yes
643	iSDSE269	Human	Norway	2015	alp3	stG643	12	CC17	G	Present	equisimilis		ERR15765313	Yes
644	iSDSE270	Human	Norway	2016		stG485	29	CC29	G	Present	equisimilis		ERR15765314	Yes
645	iSDSE272	Human	Norway	2016		stG480	8	CC8	G	Present	equisimilis		ERR15765315	Yes
646	iSDSE273	Human	Norway	2016		stG62647	20	CC20	G	Present	equisimilis		ERR15765316	Yes
647	iSDSE274	Human	Norway	2016		stG6	180	CC180	G	Present	equisimilis		ERR15765317	Yes
648	iSDSE276	Human	Norway	2016	dysalp	stG652	114	CC114	C	Present	equisimilis		ERR15765318	Yes
649	iSDSE277	Human	Norway	2016		stG62647	20	CC20	C	Present	equisimilis		ERR10488894
650	iSDSE278	Human	Norway	2016		stG245	29	CC29	G	Present	equisimilis		ERR15765319	Yes
651	iSDSE279	Human	Norway	2016		stG6	63	CC63	G	Present	equisimilis		ERR15765320	Yes
652	iSDSE281	Human	Norway	2016		stG62647	20	CC20	C	Present	equisimilis		ERR15765321	Yes
653	iSDSE282	Human	Norway	2016		stC74a	77	CC29	G	Present	equisimilis		ERR15765322	Yes
654	iSDSE284	Human	Norway	2016		stG6	63	CC63	G	Present	equisimilis		ERR15765323	Yes
655	iSDSE286	Human	Norway	2016	rib	stC74a	29	CC29	G	Present	equisimilis		ERR15765324	Yes
656	iSDSE287	Human	Norway	2016	alp3	stG485	55	CC29	G	Present	equisimilis		ERR15765325	Yes
657	iSDSE290	Human	Norway	2016		stG62647	20	CC20	C	Present	equisimilis		ERR15765326	Yes
658	iSDSE293	Human	Norway	2016		stG6	25	CC25	G	Present	equisimilis		ERR15765327	Yes
659	iSDSE295	Human	Norway	2016		stG485	17	CC17	G	Present	equisimilis		ERR15765328	Yes
660	iSDSE296	Human	Norway	2016		stG62647	17	CC17	G	Present	equisimilis		ERR15765329	Yes
661	iSDSE297	Human	Norway	2016		stG166b	55	CC29	G	Present	equisimilis		ERR15765330	Yes
662	iSDSE298	Human	Norway	2016		stG62647	20	CC20	C	Present	equisimilis		ERR15765331	Yes
663	iSDSE299	Human	Norway	2017		stG2078	473	CC17	G	Present	equisimilis		GCA_011379655.1
664	iSDSE301	Human	Norway	2017		stG62647	20	CC20	C	Present	equisimilis		ERR15765332	Yes
665	iSDSE302	Human	Norway	2017		stG480	8	CC8	G	Present	equisimilis		ERR15765333	Yes
666	iSDSE304	Human	Norway	2017		stG62647	20	CC20	C	Present	equisimilis		ERR15765334	Yes
667	iSDSE305	Human	Norway	2017		stG840	474	CC269	G	Present	equisimilis		GCA_011379625.1
668	iSDSE306	Human	Norway	2017	alp3	stC74a	17	CC17	G	Present	equisimilis		ERR15765335	Yes
669	iSDSE307	Human	Norway	2017		stG485	55	CC29	G	Present	equisimilis		ERR15765336	Yes
670	iSDSE308	Human	Norway	2017	alp3	stG485	29	CC29	G	Present	equisimilis		ERR15765337	Yes
671	iSDSE309	Human	Norway	2017		stG485	17	CC17	G	Present	equisimilis		GCA_011379665.1
672	iSDSE310	Human	Norway	2017		stG485	29	CC29	G	Present	equisimilis		ERR15765338	Yes
673	iSDSE311	Human	Norway	2017		stG62647	20	CC20	C	Present	equisimilis		ERR15765339	Yes
674	iSDSE312	Human	Norway	2017		stG62647	20	CC20	C	Present	equisimilis		ERR15765340	Yes
675	iSDSE313	Human	Norway	2017	alp3	stC5345	17	CC17	G	Present	equisimilis		ERR15765341	Yes
676	iSDSE314	Human	Norway	2017		stG485	273	CC30	G	Present	equisimilis		ERR15765342	Yes
677	iSDSE315	Human	Norway	2017		stC74a	29	CC29	G	Present	equisimilis		ERR15765343	Yes
678	iSDSE318	Human	Norway	2017	unspecified	stG6	680	CC585	G	Present	equisimilis		ERR15765344	Yes
679	iSDSE322	Human	Norway	2017		stG485	29	CC29	G	Present	equisimilis		GCA_011379645.1
680	iSDSE323	Human	Norway	2017		stG480	506	CC17	G	Present	equisimilis		ERR15765345	Yes
681	iSDSE324	Human	Norway	2017		stG480	8	CC8	G	Present	equisimilis		GCA_011379605.1
682	iSDSE325	Human	Norway	2017	dysalp	stG6	12	CC17	G	Present	equisimilis		ERR15765346	Yes
683	iSDSE326	Human	Norway	2017	alp3	stC5345	17	CC17	G	Present	equisimilis		ERR15765347	Yes
684	iSDSE327	Human	Norway	2017		stG62647	20	CC20	C	Present	equisimilis		ERR15765348	Yes
685	iSDSE328	Human	Norway	2017		stG652	138	CC138	G	Present	equisimilis		ERR15765349	Yes
686	iSDSE329	Human	Norway	2017		stC5345	17	CC17	G	Present	equisimilis		ERR15765350	Yes
687	iSDSE330	Human	Norway	2017		stC5345	17	CC17	G	Present	equisimilis		ERR15765351	Yes
688	iSDSE333	Human	Norway	2017		stG2078	17	CC17	G	Present	equisimilis		GCA_011379555.1
689	MSHR_3862	Human	Australia	2004		STG4831	75	CC75	G	Present	equisimilis		ERR10152591
690	MSHR_3863	Human	Australia	2004		STG4831	75	CC75	G	Present	equisimilis		ERR10152593
691	MSHR_3864	Human	Australia	2004		STG4831	75	CC75	G	Present	equisimilis		ERR10152599
692	MSHR_3872	Human	Australia	2004		STG480	8	CC8	G	Present	equisimilis		ERR10152601
693	MSHR_3875	Human	Australia	2004		STG4831	75	CC75	G	Present	equisimilis		ERR10152607
694	MSHR_3879	Human	Australia	2004		STG4831	75	CC75	G	Present	equisimilis		ERR10152611
695	MSHR_3881	Human	Australia	2004	dysalp	STG6792	4	CC4	G	Present	equisimilis		ERR10152619
696	MSHR_3882	Human	Australia	2004	dysalp	STG6792	4	CC4	G	Present	equisimilis		ERR10152621
697	MSHR_3883	Human	Australia	2004		STG480	8	CC8	G	Present	equisimilis		ERR10152627
698	MSHR_3926	Human	Australia	2004		STG643	171	CC171	C	Present	equisimilis		ERR10152629
699	MSHR_3927	Human	Australia	2004	dysalp	STG6792	4	CC4	G	Present	equisimilis		ERR10152635
700	MSHR_3930	Human	Australia	2004	dysalp	STG6792	4	CC4	G	Present	equisimilis		ERR10152637
701	MSHR_3931	Human	Australia	2004		STG4831	75	CC75	G	Present	equisimilis		ERR10152642
702	MSHR_3941	Human	Australia	2004		STG4831	75	CC75	G	Present	equisimilis		ERR10152648
703	MSHR_3942	Human	Australia	2004		STG480	8	CC8	G	Present	equisimilis		ERR10152654
704	MSHR_3969	Human	Australia	2004	dysalp	STG6792	4	CC4	G	Present	equisimilis		ERR10152671
705	MSHR_3972	Human	Australia	2004	dysalp	STG6792	4	CC4	G	Present	equisimilis		ERR10152675
706	MSHR_3978	Human	Australia	2004		STGROBN	141	CC141	C	Present	equisimilis		ERR10152677
707	MSHR_3981	Human	Australia	2004		STC74A	17	CC17	G	Present	equisimilis		ERR10152683
708	MSHR_3988	Human	Australia	2004	dysalp	STG6792	4	CC4	G	Present	equisimilis		ERR10152685
709	MSHR_3990	Human	Australia	2004		STG480	8	CC8	G	Present	equisimilis		ERR10152691
710	MSHR_3991	Human	Australia	2004	dysalp	STG6792	4	CC4	G	Present	equisimilis		ERR10152693
711	MSHR_3994	Human	Australia	2004		STG4831	75	CC75	G	Present	equisimilis		ERR10152699
712	MSHR_3995	Human	Australia	2004		STG480	8	CC8	G	Present	equisimilis		ERR10152701
713	MSHR_3997	Human	Australia	2004	dysalp	STC5344	172	CC172	G	Present	equisimilis		ERR10152707
714	MSHR_4026	Human	Australia	2004		STC6979	140	CC44	G	Present	equisimilis		ERR10152713
715	MSHR_4030	Human	Australia	2004	dysalp	STG6792	4	CC4	G	Present	equisimilis		ERR10152719
716	MSHR_4032	Human	Australia	2004	dysalp	STG6792	4	CC4	G	Present	equisimilis		ERR10152721
717	MSHR_4036	Human	Australia	2004		stG480	8	CC8	G	Present	equisimilis		ERR10108552
718	MSHR_4041	Human	Australia	2004		STC6979	140	CC44	G	Present	equisimilis		ERR10152726
719	MSHR_4043	Human	Australia	2004	dysalp	STG6792	4	CC4	G	Present	equisimilis		ERR10152728
720	MSHR_4045	Human	Australia	2004	dysalp	STG6792	4	CC4	G	Present	equisimilis		ERR10152733
721	MSHR_4049	Human	Australia	2004		STG480	8	CC8	G	Present	equisimilis		ERR10152738
722	MSHR_4056	Human	Australia	2004		STC74A	29	CC29	G	Present	equisimilis		ERR10152748
723	MSHR_4087	Human	Australia	2004		STC839	3	CC3	C	Present	equisimilis		ERR10152757
724	MSHR_4090	Human	Australia	2004	dysalp	STG6792	4	CC4	G	Present	equisimilis		ERR10152762
725	MSHR_4092	Human	Australia	2004		STGROBN	141	CC141	C	Present	equisimilis		ERR10152765
726	MSHR_4094	Human	Australia	2004		STGROBN	141	CC141	C	Present	equisimilis		ERR10152775
727	MSHR_4181	Human	Australia	2004	dysalp	STG6792	4	CC4	G	Present	equisimilis		ERR10152790
728	MSHR_4183	Human	Australia	2004		STC839	3	CC3	C	Present	equisimilis		ERR10152793
729	MSHR_4184	Human	Australia	2004	dysalp	STG6792	4	CC4	G	Present	equisimilis		ERR10152798
730	MSHR_4191	Human	Australia	2004	dysalp	STG6792	4	CC4	G	Present	equisimilis		ERR10152804
731	MSHR_4196	Human	Australia	2004		STG480	8	CC8	G	Present	equisimilis		ERR10152812
732	MSHR_4253	Human	Australia	2004		STG480	8	CC8	G	Present	equisimilis		ERR10152817
733	MSHR_4254	Human	Australia	2004		stC839	3	CC3	C	Present	equisimilis		ERR10108553
734	MSHR_4255	Human	Australia	2004		stC839	3	CC3	C	Present	equisimilis		ERR10108554
735	MSHR_4258	Human	Australia	2004		stC839	3	CC3	C	Present	equisimilis		ERR10108555
736	MSHR_4260	Human	Australia	2004	dysalp	STG6792	4	CC4	G	Present	equisimilis		ERR10152825
737	MSHR_4262	Human	Australia	2004		STG643	171	CC171	C	Present	equisimilis		ERR10152828
738	MSHR_4264	Human	Australia	2004		STC74A	29	CC29	G	Present	equisimilis		ERR10152834
739	MSHR_4272	Human	Australia	2004		STC839	3	CC3	C	Present	equisimilis		ERR10152838
740	MSHR_4276	Human	Australia	2004	dysalp	STG6792	4	CC4	G	Present	equisimilis		ERR10152845
741	MSHR_4277	Human	Australia	2004	dysalp	STG6792	4	CC4	G	Present	equisimilis		ERR10152847
742	MSHR_4283	Human	Australia	2004		STC74A	17	CC17	G	Present	equisimilis		ERR10152855
743	MSHR_4489	Human	Australia	2004		STC1400	66	CC66	G	Present	equisimilis		ERR10152875
744	MSHR_4493	Human	Australia	2004	dysalp	STG6792	4	CC4	G	Present	equisimilis		ERR10152881
745	MSHR_4494	Human	Australia	2004		STC1400	66	CC66	G	Present	equisimilis		ERR10152883
746	MSHR_4497	Human	Australia	2004		STC74A	17	CC17	G	Present	equisimilis		ERR10152889
747	MSHR_4498	Human	Australia	2004		STG643	171	CC171	C	Present	equisimilis		ERR10152891
748	MSHR_4510	Human	Australia	2004		STC839	3	CC3	C	Present	equisimilis		ERR10152903
749	MSHR_4511	Human	Australia	2004		STC839	3	CC3	C	Present	equisimilis		ERR10152909
750	MSHR_4512	Human	Australia	2004		STC839	3	CC3	C	Present	equisimilis		ERR10152910
751	MSHR_4513	Human	Australia	2004		STG643	171	CC171	C	Present	equisimilis		ERR10152915
752	MSHR_4530	Human	Australia	2004		STG480	140	CC44	G	Present	equisimilis		ERR10152924
753	MSHR_4531	Human	Australia	2004		STC74A	17	CC17	G	Present	equisimilis		ERR10152925
754	MSHR_4533	Human	Australia	2004		stC839	3	CC3	C	Present	equisimilis		ERR10108556
755	MSHR_4534	Human	Australia	2004		STG480	8	CC8	G	Present	equisimilis		ERR10152931
756	MSHR_4535	Human	Australia	2004		stC839	3	CC3	C	Present	equisimilis		ERR10152557
757	MSHR_4536	Human	Australia	2004		stC6979	139	CC4	C	Present	equisimilis		ERR10152563
758	MSHR_4537	Human	Australia	2004		stG480	8	CC8	G	Present	equisimilis		ERR10152565
759	MSHR_4538	Human	Australia	2004		stC1400	66	CC66	G	Present	equisimilis		ERR10152571
760	MSHR_4539	Human	Australia	2004		stC839	3	CC3	C	Present	equisimilis		ERR10108557
761	MSHR_4544	Human	Australia	2004		stG4831	75	CC75	G	Present	equisimilis		ERR10152573
762	MSHR_4546	Human	Australia	2004		stG480	140	CC44	G	Present	equisimilis		ERR10152579
763	MSHR_4548	Human	Australia	2004		STG4831	75	CC75	G	Present	equisimilis		ERR10152583
764	MSHR_4551	Human	Australia	2004		stC1400	66	CC66	G	Present	equisimilis		ERR10152584
765	MSHR_4552	Human	Australia	2004		stC1400	66	CC66	G	Present	equisimilis		ERR10152590
766	MSHR_4554	Human	Australia	2004		stG643	171	CC171	C	Present	equisimilis		ERR10152598
767	MSHR_4556	Human	Australia	2004		STC839	3	CC3	C	Present	equisimilis		ERR10152600
768	MSHR_4557	Human	Australia	2004		STG4831	75	CC75	G	Present	equisimilis		ERR10152606
769	MSHR_4572	Human	Australia	2004		STG2078	17	CC17	G	Present	equisimilis		ERR10152612
770	MSHR_4573	Human	Australia	2004		STG480	8	CC8	G	Present	equisimilis		ERR10152618
771	MSHR_4574	Human	Australia	2004		STC1400	66	CC66	G	Present	equisimilis		ERR10152620
772	MSHR_4576	Human	Australia	2004		STG2078	17	CC17	G	Present	equisimilis		ERR10152626
773	MSHR_4585	Human	Australia	2004		stC839	3	CC3	C	Present	equisimilis		ERR10152636
774	MSHR_4586	Human	Australia	2004		STG4831	75	CC75	G	Present	equisimilis		ERR10152643
775	MSHR_4587	Human	Australia	2004	dysalp	STG6792	4	CC4	G	Present	equisimilis		ERR10152647
776	MSHR_4588	Human	Australia	2004		STG480	8	CC8	G	Present	equisimilis		ERR10152649
777	MSHR_4589	Human	Australia	2004		STG4831	75	CC75	G	Present	equisimilis		ERR10152655
778	MSHR_4590	Human	Australia	2004		STG480	8	CC8	G	Present	equisimilis		ERR10152657
779	MSHR_4591	Human	Australia	2004		STG480	8	CC8	G	Present	equisimilis		ERR10152663
780	MSHR_4595	Human	Australia	2004		STG4831	75	CC75	G	Present	equisimilis		ERR10152670
781	MSHR_4596	Human	Australia	2004		STC1400	66	CC66	G	Present	equisimilis		ERR10152674
782	MSHR_4597	Human	Australia	2004	dysalp	STG6792	4	CC4	G	Present	equisimilis		ERR10152676
783	MSHR_4598	Human	Australia	2004		STC74A	17	CC17	G	Present	equisimilis		ERR10152682
784	MSHR_4600	Human	Australia	2004		STC839	3	CC3	C	Present	equisimilis		ERR10152684
785	MSHR_4601	Human	Australia	2004		STC839	3	CC3	C	Present	equisimilis		ERR10152690
786	MSHR_4602	Human	Australia	2004		STC839	3	CC3	C	Present	equisimilis		ERR10152692
787	MSHR_4603	Human	Australia	2004		STG4831	75	CC75	G	Present	equisimilis		ERR10152698
788	MSHR_4604	Human	Australia	2004		STC6979	139	CC4	C	Present	equisimilis		ERR10152700
789	MSHR_4605	Human	Australia	2004		STC839	3	CC3	C	Present	equisimilis		ERR10152706
790	MSHR_4606	Human	Australia	2004		STC1400	66	CC66	G	Present	equisimilis		ERR10152710
791	MSHR_4607	Human	Australia	2004		STC6979	139	CC4	C	Present	equisimilis		ERR10152712
792	MSHR_4611	Human	Australia	2004		STC839	3	CC3	C	Present	equisimilis		ERR10152727
793	MSHR_4614	Human	Australia	2004		STG480	140	CC44	G	Present	equisimilis		ERR10152729
794	MSHR_4615	Human	Australia	2004	dysalp	STG6792	4	CC4	G	Present	equisimilis		ERR10152734
795	MSHR_4616	Human	Australia	2004		STC74A	17	CC17	G	Present	equisimilis		ERR10152739
796	MSHR_4617	Human	Australia	2004		STC839	3	CC3	C	Present	equisimilis		ERR10152741
797	MSHR_4619	Human	Australia	2004		STC1400	66	CC66	G	Present	equisimilis		ERR10152747
798	MSHR_4645	Human	Australia	2004		STG4831	75	CC75	G	Present	equisimilis		ERR10152753
799	MSHR_4646	Human	Australia	2004		STC1400	66	CC66	G	Present	equisimilis		ERR10152756
800	MSHR_4647	Human	Australia	2004		STC1400	66	CC66	G	Present	equisimilis		ERR10152761
801	MSHR_4649	Human	Australia	2004		STG480	8	CC8	G	Present	equisimilis		ERR10152764
802	MSHR_4655	Human	Australia	2005		STC1400	66	CC66	G	Present	equisimilis		ERR10152769
803	MSHR_4657	Human	Australia	2005		STG643	171	CC171	C	Present	equisimilis		ERR10152774
804	MSHR_4659	Human	Australia	2005		STG643	171	CC171	C	Present	equisimilis		ERR10152776
805	MSHR_4664	Human	Australia	2005	dysalp	STG6792	4	CC4	G	Present	equisimilis		ERR10152784
806	MSHR_4666	Human	Australia	2005	dysalp	STG6792	4	CC4	G	Present	equisimilis		ERR10152789
807	MSHR_4668	Human	Australia	2005	dysalp	STG6792	4	CC4	G	Present	equisimilis		ERR10152792
808	MSHR_4670	Human	Australia	2005		STC839	3	CC3	C	Present	equisimilis		ERR10152797
809	MSHR_4672	Human	Australia	2005		STG643	171	CC171	C	Present	equisimilis		ERR10152802
810	MSHR_4674	Human	Australia	2005		STC839	3	CC3	C	Present	equisimilis		ERR10152805
811	MSHR_4677	Human	Australia	2005		STC839	3	CC3	C	Present	equisimilis		ERR10152811
812	MSHR_4681	Human	Australia	2005		STG4831	75	CC75	G	Present	equisimilis		ERR10152813
813	MSHR_4682	Human	Australia	2005		STG480	717	CC8	G	Present	equisimilis		ERR10152818
814	MSHR_4683	Human	Australia	2005	dysalp	STG480	8	CC8	G	Present	equisimilis		ERR10152821
815	MSHR_4685	Human	Australia	2005		STC1400	66	CC66	G	Present	equisimilis		ERR10152826
816	MSHR_4686	Human	Australia	2005		STG643	171	CC171	C	Present	equisimilis		ERR10152829
817	MSHR_4687	Human	Australia	2005	dysalp	STG6792	4	CC4	G	Present	equisimilis		ERR10152833
818	MSHR_4694	Human	Australia	2005	dysalp	STC5344	172	CC172	G	Present	equisimilis		ERR10376789
819	MSHR_4698	Human	Australia	2005		STG480	8	CC8	G	Present	equisimilis		ERR10152843
820	MSHR_4700	Human	Australia	2005		STG4831	75	CC75	G	Present	equisimilis		ERR10152849
821	MSHR_4704	Human	Australia	2005		STC1400	66	CC66	G	Present	equisimilis		ERR10152851
822	MSHR_4712	Human	Australia	2005	dysalp	STC5344	172	CC172	G	Present	equisimilis		ERR10152870
823	MSHR_4714	Human	Australia	2005	dysalp	STG6792	4	CC4	G	Present	equisimilis		ERR10152873
824	MSHR_4715	Human	Australia	2005	dysalp	STG6792	4	CC4	G	Present	equisimilis		ERR10152878
825	MSHR_4717	Human	Australia	2005		STC1400	66	CC66	G	Present	equisimilis		ERR10152880
826	MSHR_4719	Human	Australia	2005		STG4831	75	CC75	G	Present	equisimilis		ERR10152886
827	MSHR_4721	Human	Australia	2005		STC839	3	CC3	C	Present	equisimilis		ERR10152888
828	MSHR_4723	Human	Australia	2005		STC839	3	CC3	C	Present	equisimilis		ERR10152894
829	MSHR_4726	Human	Australia	2005		STC1400	66	CC66	G	Present	equisimilis		ERR10152901
830	MSHR_4727	Human	Australia	2005		STC6979	139	CC4	C	Present	equisimilis		ERR10152906
831	MSHR_4739	Human	Australia	2005	dysalp	stC5344	172	CC172	G	Present	equisimilis		ERR10152567
832	MSHR_4741	Human	Australia	2005		stC6979	140	CC44	G	Present	equisimilis		ERR10152569
833	MSHR_4742	Human	Australia	2005		stC839	3	CC3	C	Present	equisimilis		ERR10152575
834	MSHR_4750	Human	Australia	2005		stC1400	66	CC66	G	Present	equisimilis		ERR10152577
835	MSHR_4758	Human	Australia	2005		STC1400	66	CC66	G	Present	equisimilis		ERR10152603
836	MSHR_4765	Human	Australia	2005		STC1400	66	CC66	G	Present	equisimilis		ERR10152616
837	MSHR_4767	Human	Australia	2005		STC1400	66	CC66	G	Present	equisimilis		ERR10152622
838	MSHR_4768	Human	Australia	2005		STC1400	66	CC66	G	Present	equisimilis		ERR10152624
839	MSHR_4769	Human	Australia	2005		STC1400	66	CC66	G	Present	equisimilis		ERR10152630
840	MSHR_4770	Human	Australia	2005		STG10	15	CC15	G	Present	equisimilis		ERR10152632
841	MSHR_4777	Human	Australia	2005		STG6	44	CC44	G	Present	equisimilis		ERR10152651
842	MSHR_4781	Human	Australia	2005		STG480	8	CC8	G	Present	equisimilis		ERR10152661
843	MSHR_4784	Human	Australia	2005		STC1400	66	CC66	G	Present	equisimilis		ERR10152673
844	MSHR_4786	Human	Australia	2005		STC1400	66	CC66	G	Present	equisimilis		ERR10152679
845	MSHR_4789	Human	Australia	2005		STG4831	75	CC75	G	Present	equisimilis		ERR10152681
846	MSHR_4799	Human	Australia	2005		STG10	15	CC15	G	Present	equisimilis		ERR10152714
847	MSHR_4821	Human	Australia	2005		STC1400	66	CC66	G	Present	equisimilis		ERR10152743
848	MSHR_4823	Human	Australia	2005		STC1400	66	CC66	G	Present	equisimilis		ERR10152751
849	MSHR_4824	Human	Australia	2005		STG480	8	CC8	G	Present	equisimilis		ERR10152752
850	MSHR_4826	Human	Australia	2005		STC74A	17	CC17	G	Present	equisimilis		ERR10152759
851	MSHR_4829	Human	Australia	2005	dysalp	STC5344	172	CC172	G	Present	equisimilis		ERR10152767
852	MSHR_4996	Human	Australia	2005		STC1400	66	CC66	G	Present	equisimilis		ERR10152852
853	MSHR_4997	Human	Australia	2005		STC1400	66	CC66	G	Present	equisimilis		ERR10152858
854	MSHR_5001	Human	Australia	2005		STC74A	29	CC29	G	Present	equisimilis		ERR10152869
855	MSHR_5003	Human	Australia	2005		STG643	171	CC171	C	Present	equisimilis		ERR10152877
856	MSHR_5004	Human	Australia	2005		STG4831	75	CC75	G	Present	equisimilis		ERR10152879
857	MSHR_5006	Human	Australia	2005		STC6979	139	CC4	C	Present	equisimilis		ERR10152885
858	MSHR_5007	Human	Australia	2005		STG643	171	CC171	C	Present	equisimilis		ERR10152887
859	MSHR_5008	Human	Australia	2005		STG643	171	CC171	C	Present	equisimilis		ERR10152893
860	MSHR_5009	Human	Australia	2005	dysalp	STG6792	4	CC4	G	Present	equisimilis		ERR10152895
861	MSHR_5011	Human	Australia	2005		STC74A	17	CC17	G	Present	equisimilis		ERR10152905
862	MSHR_5013	Human	Australia	2005		STG480	8	CC8	G	Present	equisimilis		ERR10152911
863	MSHR_5015	Human	Australia	2005		STG643	171	CC171	C	Present	equisimilis		ERR10152918
864	MSHR_5017	Human	Australia	2005		STC74A	17	CC17	G	Present	equisimilis		ERR10152923
865	MSHR_5018	Human	Australia	2005		STC74A	17	CC17	G	Present	equisimilis		ERR10152928
866	MSHR_5019	Human	Australia	2005	dysalp	STC5344	172	CC172	G	Present	equisimilis		ERR10152930
867	MSHR_5021	Human	Australia	2005		STG480	8	CC8	G	Present	equisimilis		ERR10152935
868	MSHR_5022	Human	Australia	2005		STG480	8	CC8	G	Present	equisimilis		ERR10152937
869	MSHR_5024	Human	Australia	2005		STC74A	17	CC17	G	Present	equisimilis		ERR10152939
870	MSHR_5035	Human	Australia	2005		STC1400	66	CC66	G	Present	equisimilis		ERR10152949
871	MSHR_5037	Human	Australia	2005		STG2078	17	CC17	G	Present	equisimilis		ERR10152951
872	MSHR_5038	Human	Australia	2005		STG6	44	CC44	G	Present	equisimilis		ERR10152953
873	MSHR_5039	Human	Australia	2005		STG4831	75	CC75	G	Present	equisimilis		ERR10152955
874	MSHR_5042	Human	Australia	2005		STC1400	66	CC66	G	Present	equisimilis		ERR10152956
875	MSHR_5059	Human	Australia	2005		STC6979	140	CC44	G	Present	equisimilis		ERR10152967
876	MSHR_5060	Human	Australia	2005		STG643	171	CC171	C	Present	equisimilis		ERR10152969
877	MSHR_5061	Human	Australia	2005		STC74A	17	CC17	G	Present	equisimilis		ERR10152971
878	MSHR_5064	Human	Australia	2005		STC74A	17	CC17	G	Present	equisimilis		ERR10152974
879	MSHR_5065	Human	Australia	2005		STG4831	75	CC75	G	Present	equisimilis		ERR10152977
880	MSHR_5067	Human	Australia	2005		STG643	171	CC171	C	Present	equisimilis		ERR10152979
881	MSHR_5070	Human	Australia	2005		STC1400	66	CC66	G	Present	equisimilis		ERR10152981
882	MSHR_5074	Human	Australia	2005		STG643	171	CC171	C	Present	equisimilis		ERR10152987
883	MSHR_5075	Human	Australia	2005		STC74A	17	CC17	G	Present	equisimilis		ERR10152988
884	MSHR_5076	Human	Australia	2005		STG4831	75	CC75	G	Present	equisimilis		ERR10152996
885	MSHR_5077	Human	Australia	2005		STC74A	15	CC15	G	Present	equisimilis		ERR10152989
886	MSHR_5078	Human	Australia	2005		STC1400	66	CC66	G	Present	equisimilis		ERR10152990
887	MSHR_5079	Human	Australia	2005		STC1400	66	CC66	G	Present	equisimilis		ERR10152991
888	MSHR_5080	Human	Australia	2005		STG643	171	CC171	C	Present	equisimilis		ERR10152992
889	MSHR_5081	Human	Australia	2005		STC1400	66	CC66	G	Present	equisimilis		ERR10152993
890	MSHR_5083	Human	Australia	2005		STC1400	66	CC66	G	Present	equisimilis		ERR10152994
891	MSHR_5084	Human	Australia	2005		STC1400	66	CC66	G	Present	equisimilis		ERR10152995
892	MSHR_5086	Human	Australia	2005	dysalp	STC5344	172	CC172	G	Present	equisimilis		ERR10152997
893	MSHR_5088	Human	Australia	2005		STC1400	66	CC66	G	Present	equisimilis		ERR10152998
894	MSHR_5093	Human	Australia	2005		STG4831	75	CC75	G	Present	equisimilis		ERR10153002
895	MSHR_5095	Human	Australia	2005		STG4831	75	CC75	G	Present	equisimilis		ERR10153004
896	MSHR_5096	Human	Australia	2005	dysalp	STG6792	4	CC4	G	Present	equisimilis		ERR10153005
897	MSHR_5097	Human	Australia	2005		STG643	171	CC171	C	Present	equisimilis		ERR10153006
898	MSHR_5099	Human	Australia	2005		STC839	3	CC3	C	Present	equisimilis		ERR10153007
899	MSHR_5100	Human	Australia	2005		STC839	3	CC3	C	Present	equisimilis		ERR10153008
900	MSHR_5101	Human	Australia	2005		STC1400	66	CC66	G	Present	equisimilis		ERR10153009
901	MSHR_5102	Human	Australia	2005		STC74A	29	CC29	G	Present	equisimilis		ERR10153010
902	MSHR_5104	Human	Australia	2005		STG4831	75	CC75	G	Present	equisimilis		ERR10153012
903	MSHR_5107	Human	Australia	2005	dysalp	STG6792	4	CC4	G	Present	equisimilis		ERR10153013
904	MSHR_5109	Human	Australia	2005		STG643	171	CC171	C	Present	equisimilis		ERR10153014
905	MSHR_5110	Human	Australia	2005		STG643	171	CC171	C	Present	equisimilis		ERR10153015
906	MSHR_5111	Human	Australia	2005		STC74A	17	CC17	G	Present	equisimilis		ERR10153016
907	MSHR_5113	Human	Australia	2005		STC74A	15	CC15	G	Present	equisimilis		ERR10153017
908	MSHR_5114	Human	Australia	2005		STG643	171	CC171	C	Present	equisimilis		ERR10153018
909	MSHR_5120	Human	Australia	2005		STG480	8	CC8	G	Present	equisimilis		ERR10153020
910	MSHR_5122	Human	Australia	2005		STC1400	66	CC66	G	Present	equisimilis		ERR10153021
911	MSHR_5123	Human	Australia	2005		STC1400	66	CC66	G	Present	equisimilis		ERR10153022
912	MSHR_5129	Human	Australia	2005		STC74A	29	CC29	G	Present	equisimilis		ERR10153024
913	MSHR_5130	Human	Australia	2005		STC1400	66	CC66	G	Present	equisimilis		ERR10153025
914	MSHR_5132	Human	Australia	2005		STC1400	66	CC66	G	Present	equisimilis		ERR10153026
915	MSHR_5133	Human	Australia	2005		STC1400	66	CC66	G	Present	equisimilis		ERR10153027
916	MSHR_5135	Human	Australia	2005		STG4831	75	CC75	G	Present	equisimilis		ERR10153028
917	MSHR_5138	Human	Australia	2005		STC1400	66	CC66	G	Present	equisimilis		ERR10153029
918	MSHR_5140	Human	Australia	2005		STC1400	66	CC66	G	Present	equisimilis		ERR10153030
919	MSHR_5150	Human	Australia	2005		STG6	44	CC44	G	Present	equisimilis		ERR10153033
920	MSHR_5253	Human	Australia	2005		STG643	171	CC171	C	Present	equisimilis		ERR10153044
921	MSHR_5256	Human	Australia	2005		STG643	171	CC171	C	Present	equisimilis		ERR10153045
922	MSHR_5259	Human	Australia	2005		STG4831	75	CC75	G	Present	equisimilis		ERR10153046
923	MSHR_5260	Human	Australia	2005		STG4831	75	CC75	G	Present	equisimilis		ERR10153047
924	MSHR_5262	Human	Australia	2005		STG4831	75	CC75	G	Present	equisimilis		ERR10153048
925	MSHR_5276	Human	Australia	2005		STC1400	66	CC66	G	Present	equisimilis		ERR10153052
926	MSHR_5277	Human	Australia	2005		STC1400	66	CC66	G	Present	equisimilis		ERR10153053
927	MSHR_5286	Human	Australia	2005		STC1400	66	CC66	G	Present	equisimilis		ERR10153055
928	MSHR_5288	Human	Australia	2005		STC1400	66	CC66	G	Present	equisimilis		ERR10152932
929	NS3712	Human	Australia	2003		STGROBN	141	CC141	C	Present	equisimilis		ERR109337
930	NS3713	Human	Australia	2003		STC6746	27	CC27	C	Present	equisimilis		ERR109338
931	NS3798	Human	Australia	2003		STG4831	75	CC75	G	Present	equisimilis		ERR109339
932	NS3845	Human	Australia	2004		STG480	8	CC8	G	Present	equisimilis		ERR109340
933	NS3846	Human	Australia	2004	dysalp	STG6792	4	CC4	G	Present	equisimilis		ERR109341
934	NS3874	Human	Australia	2004		STC74A	17	CC17	G	Present	equisimilis		ERR109342
935	NS3885	Human	Australia	2004	dysalp	STC5344	172	CC172	G	Present	equisimilis		ERR109343
936	NS3936	Human	Australia	2004		STG643	171	CC171	C	Present	equisimilis		ERR109346
937	NS3975	Human	Australia	2004		STC839	3	CC3	C	Present	equisimilis		ERR109347
938	NS3993	Human	Australia	2004		STC6979	140	CC44	G	Present	equisimilis		ERR109348
939	NS4034	Human	Australia	2004		STC6979	139	CC4	C	Present	equisimilis		ERR109349
940	NS4054	Human	Australia	2004		STG652	138	CC138	G	Present	equisimilis		ERR109350
941	NS4148	Human	Australia	2004		STC1400	66	CC66	G	Present	equisimilis		ERR109352
942	NS4151	Human	Australia	2004		STG480	8	CC8	G	Present	equisimilis		ERR109353
943	NS4186	Human	Australia	2004		STC6979	137	CC17	G	Present	equisimilis		ERR109354
944	NS4336	Human	Australia	2004		STG4831	75	CC75	G	Present	equisimilis		ERR109356
945	NS4490	Human	Australia	2004		STC1400	66	CC66	G	Present	equisimilis		ERR109357
946	NS4566	Human	Australia	2004		STC6746	27	CC27	C	Present	equisimilis		ERR109358
947	NS4567	Human	Australia	2004		STC36	4	CC4	G	Present	equisimilis		ERR109359
948	NS4575	Human	Australia	2004		STG10	15	CC15	G	Present	equisimilis		ERR109361
949	NS4599	Human	Australia	2004		STC839	3	CC3	C	Present	equisimilis		ERR109362
950	NS4648	Human	Australia	2004		STG6	44	CC44	G	Present	equisimilis		ERR109363
951	NS4703	Human	Australia	2005		STG480	8	CC8	G	Present	equisimilis		ERR109364
952	NS4708	Human	Australia	2005		STCNSRT2	136	CC136	G	Present	equisimilis		ERR109365
953	NS4722	Human	Australia	2005		STC839	3	CC3	C	Present	equisimilis		ERR109366
954	NS4760	Human	Australia	2005		STC6979	17	CC17	G	Present	equisimilis		ERR109367
955	NS4785	Human	Australia	2005		STC1400	66	CC66	G	Present	equisimilis		ERR109368
956	NS4807	Human	Australia	2005		STC74A	29	CC29	G	Present	equisimilis		ERR109369
957	NS5023	Human	Australia	2005		STC6979	139	CC4	C	Present	equisimilis		ERR109370
958	NS5033	Human	Australia	2005		STG10	15	CC15	G	Present	equisimilis		ERR109371
959	NS5034	Human	Australia	2005	dysalp	STG6792	4	CC4	G	Present	equisimilis		ERR109372
960	NS5041	Human	Australia	2005		STC2SK	135	Singleton	C	Present	equisimilis		ERR109373
961	NS5069	Human	Australia	2005		STC6979	140	CC44	G	Present	equisimilis		ERR109374
962	NS5090	Human	Australia	2005		STCNSRT2	136	CC136	G	Present	equisimilis		ERR128871
963	NS5105	Human	Australia	2005		STC6979	137	CC17	G	Present	equisimilis		ERR128872
964	NS5106	Human	Australia	2005	dysalp	STG6792	4	CC4	G	Present	equisimilis		ERR128873
965	NS5121	Human	Australia	2005		STG166B	25	CC25	G	Present	equisimilis		ERR128875
966	NS5142	Human	Australia	2005		STG2078	17	CC17	G	Present	equisimilis		ERR128876
967	NS5148	Human	Australia	2005		STC36	4	CC4	G	Present	equisimilis		ERR128877
968	NS5153	Human	Australia	2005		STG4831	75	CC75	G	Present	equisimilis		ERR128878
969	NS5155	Human	Australia	2005		STC1400	66	CC66	G	Present	equisimilis		ERR128879
970	NS5254	Human	Australia	2005		stGROBN	141	CC141	C	Present	equisimilis		ERR128880
971	NS5255	Human	Australia	2005	dysalp	STC5344	172	CC172	G	Present	equisimilis		ERR128881
972	NS5258	Human	Australia	2005		STC839	3	CC3	C	Present	equisimilis		ERR128882
973	NS5261	Human	Australia	2005		STC1400	66	CC66	G	Present	equisimilis		ERR128883
974	NS5264	Human	Australia	2005		STG4831	75	CC75	G	Present	equisimilis		ERR128884
975	NS5266	Human	Australia	2005		STG643	171	CC171	C	Present	equisimilis		ERR128885
976	NS5272	Human	Australia	2005		STC74A	17	CC17	G	Present	equisimilis		ERR128886
977	NS5273	Human	Australia	2005		STG6	44	CC44	G	Present	equisimilis		ERR128887
978	NS5275	Human	Australia	2005		STCNSRT2	136	CC136	G	Present	equisimilis		ERR128888
979	NS5279	Human	Australia	2005		STG480	8	CC8	G	Present	equisimilis		ERR128889
980	NS5283	Human	Australia	2005		STC74A	29	CC29	G	Present	equisimilis		ERR128890
981	NS5285	Human	Australia	2005		stC6979	139	CC4	C	Present	equisimilis		ERR128891		Excluded (Poor quality. Contigs > 150)
982	NS5292	Human	Australia	2005		STC1400	66	CC66	G	Present	equisimilis		ERR128892
983	KUSD001	Human	Japan	2005	bca	stG6	146	CC37	G	Present	equisimilis		DRR362574
984	KUSD002	Human	Japan	2005		stG2078	17	CC17	G	Present	equisimilis		DRR362575
985	KUSD003	Human	Japan	2005	bca	stG485	128	CC37	G	Present	equisimilis		DRR362576
986	KUSD004	Human	Japan	2007		stG10	15	CC15	G	Present	equisimilis		DRR362577
987	KUSD005	Human	Japan	2008		stC74a	29	CC29	G	Present	equisimilis		DRR362578
988	KUSD006	Human	Japan	2008	dysalp	stG6792	17	CC17	G	Present	equisimilis		DRR362579
989	KUSD007	Human	Japan	2009		stG485	29	CC29	G	Present	equisimilis		DRR362580
990	KUSD008	Human	Japan	2009		stG5420	25	CC25	G	Present	equisimilis		DRR362581
991	KUSD009	Human	Japan	2010		stC1400	34	CC34	C	Present	equisimilis		DRR362582
992	KUSD010	Human	Japan	2010	dysalp5	stG245	127	CC25	G	Present	equisimilis		DRR362583
993	KUSD011	Human	Japan	2012						Present	equisimilis		DRR362584		Excluded (Unable to assemble)
994	KUSD012	Human	Japan	2012		stG245	127	CC25	G	Present	equisimilis		DRR362585
995	KUSD013	Human	Japan	2012	bca	stC6979	129	CC4	C	Present	equisimilis		DRR362586
996	KUSD014	Human	Japan	2012	dysalp5	stG245	127	CC25	G	Present	equisimilis		DRR362587
997	KUSD015	Human	Japan	2013		stG245	127	CC25	G	Present	equisimilis		DRR362588
998	KUSD016	Human	Japan	2013		stG6792	17	CC17	G	Present	equisimilis		DRR362589
999	KUSD017	Human	Japan	2013		stG6792	17	CC17	G	Present	equisimilis		DRR362590
1000	KUSD018	Human	Japan	2013		stG653	17	CC17	G	Present	equisimilis		DRR362591
1001	KUSD019	Human	Japan	2014		stG6792	17	CC17	G	Present	equisimilis		DRR362592
1002	KUSD020	Human	Japan	2014		stC36	17	CC17	G	Present	equisimilis		DRR362593
1003	KUSD021	Human	Japan	2015		stG6792	672	CC17	G	Present	equisimilis		DRR362594
1004	KUSD022	Human	Japan	2015		stC1400	34	CC34	C	Present	equisimilis		DRR362595
1005	KUSD023	Human	Japan	2015		stG6792	17	CC17	G	Present	equisimilis		DRR362596
1006	KUSD024	Human	Japan	2015	dysalp	stG480	25	CC25	G	Present	equisimilis		DRR362597
1007	KUSD025	Human	Japan	2015		stG6792	17	CC17	G	Present	equisimilis		DRR362598
1008	KUSD026	Human	Japan	2015	alp1-3 hybride	stG485	673	CC29	G	Present	equisimilis		DRR362599
1009	KUSD027	Human	Japan	2016		stG245	127	CC25	G	Present	equisimilis		DRR362600
1010	KUSD028	Human	Japan	2016		stG480	151	CC15	G	Present	equisimilis		DRR362601
1011	KUSD029	Human	Japan	2016	alp1-3 hybride	stG10	471	CC37	A	Present	equisimilis		DRR362602
1012	KUSD030	Human	Japan	2017		stG653	17	CC17	G	Present	equisimilis		DRR362603
1013	KUSD031	Human	Japan	2017		stG6792	17	CC17	G	Present	equisimilis		DRR362604
1014	KUSD032	Human	Japan	2017		stG6792	17	CC17	G	Present	equisimilis		DRR362605
1015	KUSD033	Human	Japan	2017		stG6792	17	CC17	G	Present	equisimilis		DRR362606
1016	KUSD034	Human	Japan	2017		stG245	127	CC25	G	Present	equisimilis		DRR362607
1017	KUSD035	Human	Japan	2017	dysalp5	stG245	127	CC25	G	Present	equisimilis		DRR362608
1018	KUSD036	Human	Japan	2017		stG653	17	CC17	G	Present	equisimilis		DRR362609
1019	KUSD037	Human	Japan	2018		stG245	127	CC25	G	Present	equisimilis		DRR362610
1020	KUSD038	Human	Japan	2018		stC15	34	CC34	C	Present	equisimilis		DRR362611
1021	KUSD039	Human	Japan	2018		stG6792	17	CC17	G	Present	equisimilis		DRR362612
1022	KUSD040	Human	Japan	2018		stG6792	17	CC17	G	Present	equisimilis		DRR362613
1023	KUSD041	Human	Japan	2018		stG840	525	CC269	G	Present	equisimilis		DRR362614
1024	KUSD042	Human	Japan	2018		stG6792	17	CC17	G	Present	equisimilis		DRR362615
1025	KUSD043	Human	Japan	2018		stG6792	17	CC17	G	Present	equisimilis		DRR362616
1026	KUSD044	Human	Japan	2018		stG840	525	CC269	G	Present	equisimilis		DRR362617
1027	KUSD045	Human	Japan	2018	dysalp	stG6	25	CC25	G	Present	equisimilis		DRR362618
1028	KUSD046	Human	Japan	2018	dysalp5	stG245	127	CC25	G	Present	equisimilis		DRR362619
1029	KUSD047	Human	Japan	2018	bca	stG6	146	CC37	G	Present	equisimilis		DRR362620
1030	KUSD048	Human	Japan	2018		stG652	674	CC17	G	Present	equisimilis		DRR362621
1031	KUSD049	Human	Japan	2019		stG840	525	CC269	G	Present	equisimilis		DRR362622
1032	KUSD050	Human	Japan	2019		stG245	127	CC25	G	Present	equisimilis		DRR362623
1033	KUSD051	Human	Japan	2019		stG485	29	CC29	G	Present	equisimilis		DRR362624
1034	KUSD052	Human	Japan	2019		stG840	525	CC269	G	Present	equisimilis		DRR362625
1035	KUSD053	Human	Japan	2019	dysalp5	stG245	127	CC25	G	Present	equisimilis		DRR362626
1036	KUSD054	Human	Japan	2019		stG6792	17	CC17	G	Present	equisimilis		DRR362627
1037	KUSD055	Human	Japan	2019		stG245	127	CC25	G	Present	equisimilis		DRR362628
1038	KUSD056	Human	Japan	2019						Present	equisimilis		DRR362629		Excluded (Unable to assemble)
1039	KUSD057	Human	Japan	2020						Present	equisimilis		DRR362630		Excluded (Unable to assemble)
1040	KUSD058	Human	Japan	2020		stG2078	17	CC17	G	Present	equisimilis		DRR362631
1041	KUSD060	Human	Japan	2020		stG2574	271	CC25	G	Present	equisimilis		DRR362632
1042	KUSD061	Human	Japan	2020		stG840	525	CC269	G	Present	equisimilis		DRR362633
1043	KUSD062	Human	Japan	2020		stG6792	17	CC17	G	Present	equisimilis		DRR362634
1044	KUSD063	Human	Japan	2020		stG840	525	CC269	G	Present	equisimilis		DRR362635
1045	KUSD064	Human	Japan	2020		stG840	525	CC269	G	Present	equisimilis		DRR362636
1046	KUSD065	Human	Japan	2020	dysalp5	stG245	127	CC25	G	Present	equisimilis		DRR362637
1047	KUSD066	Human	Japan	2020	bca	stG6	146	CC37	G	Present	equisimilis		DRR362638
1048	KUSD067	Human	Japan	2020		stG245	127	CC25	G	Present	equisimilis		DRR362639
1049	KUSD068	Human	Japan	2020		stG840	525	CC269	G	Present	equisimilis		DRR362640
1050	KUSD069	Human	Japan	2020	bca	stG485	128	CC37	G	Present	equisimilis		DRR362641		Excluded (Poor quality. Contigs > 150)
1051	KUSD070	Human	Japan	2020		stG840	525	CC269	G	Present	equisimilis		DRR362642
1052	KUSD071	Human	Japan	2020		stG6792	17	CC17	G	Present	equisimilis		DRR362643
1053	KUSD072	Human	Japan	2020		stG6792	17	CC17	G	Present	equisimilis		DRR362644
1054	KUSD073	Human	Japan	2020		stG2078	17	CC17	G	Present	equisimilis		DRR362645
1055	KUSD074	Human	Japan	2020		stG840	525	CC269	G	Present	equisimilis		DRR362646
1056	KUSD075	Human	Japan	2021		stG840	525	CC269	G	Present	equisimilis		DRR362647
1057	KUSD094	Human	Japan	2013		stG245	127	CC25	G	Present	equisimilis		DRR362648
1058	KUSD095	Human	Japan	2015		stG6792	17	CC17	G	Present	equisimilis		DRR362649
1059	KUSD096	Human	Japan	2015		stC74a	29	CC29	G	Present	equisimilis		DRR362650
1060	KUSD097	Human	Japan	2015		stG6792	17	CC17	G	Present	equisimilis		DRR362651
1061	KUSD098	Human	Japan	2016		stG10	15	CC15	G	Present	equisimilis		DRR362652
1062	KUSD099	Human	Japan	2016		stG480	151	CC15	G	Present	equisimilis		DRR362653
1063	KUSD100	Human	Japan	2016		stG166b	148	CC25	G	Present	equisimilis		DRR362654
1064	KUSD101	Human	Japan	2016		stC1400	34	CC34	C	Present	equisimilis		DRR362655
1065	KUSD102	Human	Japan	2016		stC36	8	CC8	G	Present	equisimilis		DRR362656
1066	KUSD103	Human	Japan	2016		stG245	127	CC25	G	Present	equisimilis		DRR362657
1067	KUSD104	Human	Japan	2016		stG840	525	CC269	G	Present	equisimilis		DRR362658
1068	KUSD105	Human	Japan	2016		stG652	70	CC114	G	Present	equisimilis		DRR362659
1069	KUSD106	Human	Japan	2017		stG485	29	CC29	G	Present	equisimilis		DRR362660
1070	KUSD107	Human	Japan	2017		stG652	675	CC17	G	Present	equisimilis		DRR362661
1071	KUSD108	Human	Japan	2017		stG4974	17	CC17	G	Present	equisimilis		DRR362662
1072	KUSD109	Human	Japan	2017		stG10	15	CC15	G	Present	equisimilis		DRR362663
1073	KUSD110	Human	Japan	2017		stG6792	17	CC17	G	Present	equisimilis		DRR362664
1074	KUSD111	Human	Japan	2017		stG245	127	CC25	G	Present	equisimilis		DRR362665
1075	KUSD112	Human	Japan	2017	bca	stG485	128	CC37	G	Present	equisimilis		DRR362666
1076	KUSD113	Human	Japan	2017		stG6792	17	CC17	G	Present	equisimilis		DRR362667
1077	KUSD114	Human	Japan	2017		stG6792	17	CC17	G	Present	equisimilis		DRR362668
1078	KUSD115	Human	Japan	2017		stG27574	628	CC8	G	Present	equisimilis		DRR362669
1079	KUSD116	Human	Japan	2018		stC1400	34	CC34	C	Present	equisimilis		DRR362670
1080	KUSD117	Human	Japan	2018		stG245	127	CC25	G	Present	equisimilis		DRR362671
1081	KUSD118	Human	Japan	2018		stG485	29	CC29	G	Present	equisimilis		DRR362672
1082	KUSD119	Human	Japan	2018		stG6792	17	CC17	G	Present	equisimilis		DRR362673
1083	KUSD120	Human	Japan	2018		stG166b	148	CC25	G	Present	equisimilis		DRR362674
1084	KUSD121	Human	Japan	2018		stG6792	17	CC17	G	Present	equisimilis		DRR362675
1085	KUSD122	Human	Japan	2018		stG6792	17	CC17	G	Present	equisimilis		DRR362676
1086	KUSD123	Human	Japan	2018		stG6792	17	CC17	G	Present	equisimilis		DRR362677
1087	KUSD124	Human	Japan	2019		stG6792	17	CC17	G	Present	equisimilis		DRR362678
1088	KUSD125	Human	Japan	2019		stG6792	17	CC17	G	Present	equisimilis		DRR362679
1089	KUSD126	Human	Japan	2019	dysalp	stG245	25	CC25	G	Present	equisimilis		DRR362680
1090	KUSD127	Human	Japan	2019		stG245	127	CC25	G	Present	equisimilis		DRR362681
1091	KUSD128	Human	Japan	2019		stG652	25	CC25	G	Present	equisimilis		DRR362682
1092	KUSD129	Human	Japan	2019		stG166b	148	CC25	G	Present	equisimilis		DRR362683
1093	KUSD130	Human	Japan	2019		stG840	525	CC269	G	Present	equisimilis		DRR362684
1094	KUSD131	Human	Japan	2019		stG485	29	CC29	G	Present	equisimilis		DRR362685
1095	KUSD132	Human	Japan	2019		stG166b	148	CC25	G	Present	equisimilis		DRR362686
1096	KUSD133	Human	Japan	2019	dysalp	stG245	25	CC25	G	Present	equisimilis		DRR362687
1097	KUSD134	Human	Japan	2019		stG6792	671	CC17	G	Present	equisimilis		DRR362688
1098	KUSD136	Human	Japan	2019		stG6792	17	CC17	G	Present	equisimilis		DRR362689
1099	KUSD137	Human	Japan	2019	dysalp	stG245	25	CC25	G	Present	equisimilis		DRR362690
1100	KUSD138	Human	Japan	2019		stG6792	676	CC17	G	Present	equisimilis		DRR362691
1101	KUSD139	Human	Japan	2019		stG166b	148	CC25	G	Present	equisimilis		DRR362692
1102	KUSD140	Human	Japan	2020		stG6792	17	CC17	G	Present	equisimilis		DRR362693
1103	KUSD142	Human	Japan	2020		stG6792	17	CC17	G	Present	equisimilis		DRR362694
1104	KUSD143	Human	Japan	2020		stG485	143	CC143	G	Present	equisimilis		DRR362695
1105	KUSD144	Human	Japan	2020	bca	stG485	128	CC37	G	Present	equisimilis		DRR362696
1106	KUSD145	Human	Japan	2020		stG840	525	CC269	G	Present	equisimilis		DRR362697
1107	KUSD146	Human	Japan	2020		stG6792	17	CC17	G	Present	equisimilis		DRR362698
1108	KUSD147	Human	Japan	2020		stG6792	127	CC25	G	Present	equisimilis		DRR362699
1109	KUSD148	Human	Japan	2020		stG4974	17	CC17	G	Present	equisimilis		DRR362700
1110	KUSD149	Human	Japan	2020		stG840	525	CC269	G	Present	equisimilis		DRR362701
1111	KUSD150	Human	Japan	2020	dysalp	stG245	25	CC25	G	Present	equisimilis		DRR362702
1112	KUSD151	Human	Japan	2021		stG245	127	CC25	G	Present	equisimilis		DRR362703
1113	KUSD152	Human	Japan	2021		stC74a	29	CC29	G	Present	equisimilis		DRR362704
1114	KUSD153	Human	Japan	2021	dysalp	stG6	25	CC25	G	Present	equisimilis		DRR362705
1115	KUSD154	Human	Japan	2021		stG6792	17	CC17	G	Present	equisimilis		DRR362706
1116	KUSD155	Human	Japan	2021		stG245	127	CC25	G	Present	equisimilis		DRR362707
1117	KUSD156	Human	Japan	2021	dysalp5	stG245	127	CC25	G	Present	equisimilis		DRR362708
1118	KUSD157	Human	Japan	2021		stG485	29	CC29	G	Present	equisimilis		DRR362709
1119	KUSD158	Human	Japan	2021		stG245	127	CC25	G	Present	equisimilis		DRR362710
1120	KUSD159	Human	Japan	2021		stG6792	17	CC17	G	Present	equisimilis		DRR362711
1121	KUSD160	Human	Japan	NA		stG652	48	Singleton	G	Present	equisimilis		DRR362712
1122	KUSD161	Human	Japan	NA		stG485	29	CC29	G	Present	equisimilis		DRR362713
1123	KUSD162	Human	Japan	NA	dysalp5	stG245	127	CC25	G	Present	equisimilis		DRR362714
1124	KUSD163	Human	Japan	NA		stG245	127	CC25	G	Present	equisimilis		DRR362715
1125	KUSD164	Human	Japan	NA		stG485	29	CC29	G	Present	equisimilis		DRR362716
1126	KUSD165	Human	Japan	NA		stG166b	285	CC25	G	Present	equisimilis		DRR362717
1127	KUSD166	Human	Japan	NA		stG840	525	CC269	G	Present	equisimilis		DRR362718
1128	KUSD167	Human	Japan	NA		stG10	15	CC15	G	Present	equisimilis		DRR362719
1129	Man_1	Human	Canada	2014		stG245	15	CC15	G	Present	equisimilis		SRR3676016
1130	Man_2	Human	Canada	2014		stG6	270	CC25	G	Present	equisimilis		SRR3676017
1131	Man_3	Human	Canada	2014		STG652	15	CC15	G	Present	equisimilis		SRR3676050
1132	Man_4	Human	Canada	2014		stG62647	20	CC20	C	Present	equisimilis		SRR3676061
1133	Man_5	Human	Canada	2014		stG62647	20	CC20	C	Present	equisimilis		SRR3676072
1134	Man_6	Human	Canada	2013		stC839	3	CC3	C	Present	equisimilis		SRR3676083
1135	Man_7	Human	Canada	2013		stG245	17	CC17	G	Present	equisimilis		SRR3676098
1136	Man_8	Human	Canada	2013		stG62647	20	CC20	C	Present	equisimilis		SRR3676109
1137	Man_9	Human	Canada	2013		STG652	63	CC63	G	Present	equisimilis		SRR3676120
1138	Man_10	Human	Canada	2013		stG62647	20	CC20	C	Present	equisimilis		SRR3676131
1139	Man_11	Human	Canada	2013	alp3	stG643	12	CC17	G	Present	equisimilis		SRR3676018
1140	Man_12	Human	Canada	2013		STG652	138	CC138	G	Present	equisimilis		SRR3676029
1141	Man_13	Human	Canada	2013		stG6	63	CC63	G	Present	equisimilis		SRR3676040
1142	Man_14	Human	Canada	2013		stG245	282	CC17	G	Present	equisimilis		SRR3676043
1143	Man_15	Human	Canada	2013		stG62647	20	CC20	C	Present	equisimilis		SRR3676044
1144	Man_16	Human	Canada	2013		stG245	17	CC17	G	Present	equisimilis		SRR3676045
1145	Man_17	Human	Canada	2013		stG62647	20	CC20	C	Present	equisimilis		SRR3676046
1146	Man_18	Human	Canada	2013		stG62647	20	CC20	C	Present	equisimilis		SRR3676047
1147	Man_19	Human	Canada	2012		stG10	59	CC15	G	Present	equisimilis		SRR3676048
1148	Man_20	Human	Canada	2012		stG10	15	CC15	G	Present	equisimilis		SRR3676049
1149	Man_22	Human	Canada	2012		stG245	274	CC15	G	Present	equisimilis		SRR3676051
1150	Man_24	Human	Canada	2012		stG62647	20	CC20	C	Present	equisimilis		SRR3676052
1151	Man_25	Human	Canada	2012		stG245	274	CC15	G	Present	equisimilis		SRR3676053
1152	Man_26	Human	Canada	2012		stG480	8	CC8	G	Present	equisimilis		SRR3676054
1153	Man_27	Human	Canada	2012		stG245	282	CC17	G	Present	equisimilis		SRR3676055
1154	Man_28	Human	Canada	2012		stG166b	25	CC25	G	Present	equisimilis		SRR3676056
1155	Man_29	Human	Canada	2012		stG62647	20	CC20	C	Present	equisimilis		SRR3676057
1156	Man_30	Human	Canada	2012		stG840	269	CC269	G	Present	equisimilis		SRR3676058
1157	Man_31	Human	Canada	2012		stG6	12	CC17	G	Present	equisimilis		SRR3676059
1158	Man_32	Human	Canada	2014		stG653	84	Singleton	G	Present	equisimilis		SRR3676060
1159	Man_33	Human	Canada	2014		stG6	275	Singleton	C	Present	equisimilis		SRR3676062
1160	Man_34	Human	Canada	2014		stG6792	279	Singleton	C	Present	equisimilis		SRR3676063
1161	Man_35	Human	Canada	2014		stG480	8	CC8	G	Present	equisimilis		SRR3676064
1162	Man_36	Human	Canada	2014		stG480	282	CC17	G	Present	equisimilis		SRR3676065
1163	Man_37	Human	Canada	2014		stG62647	20	CC20	C	Present	equisimilis		SRR3676066
1164	Man_38	Human	Canada	2014		stG62647	20	CC20	C	Present	equisimilis		SRR3676067
1165	Man_39	Human	Canada	2014		stG6	52	CC63	G	Present	equisimilis		SRR3676068
1166	Man_40	Human	Canada	2014		stG480	8	CC8	G	Present	equisimilis		SRR3676069
1167	Man_41	Human	Canada	2014		stG245	17	CC17	G	Present	equisimilis		SRR3676070
1168	Man_42	Human	Canada	2014		stG62647	20	CC20	C	Present	equisimilis		SRR3676071
1169	Man_43	Human	Canada	2014		stG62647	20	CC20	C	Present	equisimilis		SRR3676073
1170	Man_44	Human	Canada	2014		stG62647	20	CC20	C	Present	equisimilis		SRR3676074
1171	Man_45	Human	Canada	2014		stG480	38	CC8	G	Present	equisimilis		SRR3676075
1172	Man_46	Human	Canada	2014		stG10	15	CC15	G	Present	equisimilis		SRR3676076
1173	Man_47	Human	Canada	2014		stG643	8	CC8	G	Present	equisimilis		SRR3676077
1174	Man_48	Human	Canada	2014		stG6	154	CC63	G	Present	equisimilis		SRR3676078
1175	Man_49	Human	Canada	2014	alp3	stG480	8	CC8	G	Present	equisimilis		SRR3676079
1176	Man_50	Human	Canada	2013		stG245	17	CC17	G	Present	equisimilis		SRR3676080
1177	Man_51	Human	Canada	2013		stC1400	38	CC8	G	Present	equisimilis		SRR3676081
1178	Man_52	Human	Canada	2013		stC74a	29	CC29	G	Present	equisimilis		SRR3676082
1179	Man_53	Human	Canada	2013		stG62647	20	CC20	C	Present	equisimilis		SRR3676084
1180	Man_54	Human	Canada	2013		stG62647	20	CC20	C	Present	equisimilis		SRR3676085
1181	Man_55	Human	Canada	2013		stG62647	20	CC20	C	Present	equisimilis		SRR3676090
1182	Man_56	Human	Canada	2013		stG245	282	CC17	G	Present	equisimilis		SRR3676091
1183	Man_57	Human	Canada	2013		STG652	276	CC66	G	Present	equisimilis		SRR3676092
1184	Man_58	Human	Canada	2013		stG62647	20	CC20	C	Present	equisimilis		SRR3676093
1185	Man_59	Human	Canada	2013		stGLP1	44	CC44	G	Present	equisimilis		SRR3676094
1186	Man_60	Human	Canada	2013		stG62647	20	CC20	C	Present	equisimilis		SRR3676095
1187	Man_61	Human	Canada	2013		stG10	15	CC15	G	Present	equisimilis		SRR3676096
1188	Man_62	Human	Canada	2013		stG245	17	CC17	G	Present	equisimilis		SRR3676097
1189	Man_63	Human	Canada	2013		stG245	17	CC17	G	Present	equisimilis		SRR3676099
1190	Man_64	Human	Canada	2013		stG62647	20	CC20	C	Present	equisimilis		SRR3676100
1191	Man_65	Human	Canada	2013		stG652	15	CC15	G	Present	equisimilis		SRR3676101
1192	Man_66	Human	Canada	2012		stG245	17	CC17	G	Present	equisimilis		SRR3676102
1193	Man_67	Human	Canada	2012		stG10	15	CC15	G	Present	equisimilis		SRR3676103
1194	Man_68	Human	Canada	2012		stG2078	17	CC17	G	Present	equisimilis		SRR3676104
1195	Man_69	Human	Canada	2012		stG245	17	CC17	G	Present	equisimilis		SRR3676105
1196	Man_70	Human	Canada	2012		stG245	17	CC17	G	Present	equisimilis		SRR3676106
1197	Man_71	Human	Canada	2012		stG62647	20	CC20	C	Present	equisimilis		SRR3676107
1198	Man_72	Human	Canada	2012		stG10	15	CC15	G	Present	equisimilis		SRR3676108
1199	Man_73	Human	Canada	2012		stG62647	20	CC20	C	Present	equisimilis		SRR3676110
1200	Man_74	Human	Canada	2012		stG97	4	CC4	G	Present	equisimilis		SRR3676111
1201	Man_75	Human	Canada	2012	alp3	stG653	3	CC3	C	Present	equisimilis		SRR3676112
1202	Man_76	Human	Canada	2012		stG62647	20	CC20	C	Present	equisimilis		SRR3676113
1203	Man_77	Human	Canada	2012		stG245	282	CC17	G	Present	equisimilis		SRR3676114
1204	Man_78	Human	Canada	2012		stG10	15	CC15	G	Present	equisimilis		SRR3676115
1205	Man_79	Human	Canada	2012		stG2078	17	CC17	G	Present	equisimilis		SRR3676116
1206	Man_80	Human	Canada	2012		stG245	17	CC17	G	Present	equisimilis		SRR3676117
1207	Man_81	Human	Canada	2012		stG245	17	CC17	G	Present	equisimilis		SRR3676118
1208	Man_82	Human	Canada	2012		stG245	17	CC17	G	Present	equisimilis		SRR3676119
1209	Man_83	Human	Canada	2012		stG62647	20	CC20	C	Present	equisimilis		SRR3676121
1210	Man_84	Human	Canada	2012		stC36	265	Singleton	C	Present	equisimilis		SRR3676122
1211	Man_85	Human	Canada	2012		stG245	17	CC17	G	Present	equisimilis		SRR3676123
1212	Man_87	Human	Canada	2012		stG62647	20	CC20	C	Present	equisimilis		SRR3676124
1213	Man_88	Human	Canada	2012		stG62647	20	CC20	C	Present	equisimilis		SRR3676125
1214	Man_89	Human	Canada	2012		stG62647	20	CC20	C	Present	equisimilis		SRR3676126
1215	Man_90	Human	Canada	2012		stG245	282	CC17	G	Present	equisimilis		SRR3676127
1216	Man_91	Human	Canada	2012		stG62647	20	CC20	C	Present	equisimilis		SRR3676128
1217	Man_92	Human	Canada	2012		stG245	17	CC17	G	Present	equisimilis		SRR3676129
1218	Man_1001	Human	Canada	2014	alp3	stG245	280	CC29	G	Present	equisimilis		SRR3676130
1219	Man_1002	Human	Canada	2014	alp3	stG840	17	CC17	G	Present	equisimilis		SRR3676132
1220	Man_1004	Human	Canada	2014		stG485	17	CC17	G	Present	equisimilis		SRR3676133
1221	Man_1005	Human	Canada	2014		STC74A	277	CC66	G	Present	equisimilis		SRR3676134
1222	Man_1006	Human	Canada	2014		stG62647	20	CC20	C	Present	equisimilis		SRR3676135
1223	Man_1007	Human	Canada	2014		stG62647	20	CC20	C	Present	equisimilis		SRR3676136
1224	Man_1008	Human	Canada	2014		stG62647	20	CC20	C	Present	equisimilis		SRR3676137
1225	Man_1010	Human	Canada	2014		stG62647	20	CC20	C	Present	equisimilis		SRR3676138
1226	Man_1011	Human	Canada	2014	alp3	stG643	12	CC17	G	Present	equisimilis		SRR3676139
1227	Man_1012	Human	Canada	2014		stG485	29	CC29	G	Present	equisimilis		SRR3676140
1228	Man_1013	Human	Canada	2014		stG62647	20	CC20	C	Present	equisimilis		SRR3676141
1229	Man_1014	Human	Canada	2014		stC74a	29	CC29	G	Present	equisimilis		SRR3676019
1230	Man_1015	Human	Canada	2014		stG62647	20	CC20	C	Present	equisimilis		SRR3676020
1231	Man_1016	Human	Canada	2014		stc839	206	CC17	G	Present	equisimilis		SRR3676021
1232	Man_1017	Human	Canada	2014		stG62647	20	CC20	C	Present	equisimilis		SRR3676022
1233	Man_1018	Human	Canada	2014		stG643	266	CC44	G	Present	equisimilis		SRR3676023
1234	Man_1019	Human	Canada	2014		stG10	15	CC15	G	Present	equisimilis		SRR3676024
1235	Man_1020	Human	Canada	2014		stG62647	20	CC20	C	Present	equisimilis		SRR3676025
1236	Man_1021	Human	Canada	2014		emm57	3	CC3	C	Present	equisimilis		SRR3676026
1237	Man_1022	Human	Canada	2014		stG62647	20	CC20	C	Present	equisimilis		SRR3676027
1238	Man_1023	Human	Canada	2014		stG62647	20	CC20	C	Present	equisimilis		SRR3676028
1239	Man_1024	Human	Canada	2014		stC839	3	CC3	C	Present	equisimilis		SRR3676030
1240	Man_1025	Human	Canada	2014	alp3	stG653	3	CC3	C	Present	equisimilis		SRR3676031
1241	Man_1026	Human	Canada	2014		STC74A	277	CC66	G	Present	equisimilis		SRR3676032
1242	Man_1027	Human	Canada	2014		stC36	49	CC49	C	Present	equisimilis		SRR3676033
1243	Man_1028	Human	Canada	2014		stG245	17	CC17	G	Present	equisimilis		SRR3676034
1244	Man_1030	Human	Canada	2014		stG166b	25	CC25	G	Present	equisimilis		SRR3676035
1245	Man_1031	Human	Canada	2014		stG485	273	CC30	G	Present	equisimilis		SRR3676036
1246	Man_1032	Human	Canada	2014		stC74a	29	CC29	G	Present	equisimilis		SRR3676037
1247	Man_1033	Human	Canada	2014		stC36	68	Singleton	C	Present	equisimilis		SRR3676038
1248	Man_1034	Human	Canada	2014		stG62647	20	CC20	C	Present	equisimilis		SRR3676039
1249	Man_1035	Human	Canada	2014	alp3	stG643	283	CC17	G	Present	equisimilis		SRR3676041
1250	Man_1036	Human	Canada	2014		stG245	17	CC17	G	Present	equisimilis		SRR3676042
